# Supplementary material for: Perovskite solar cells with enhanced thermal fatigue resistance under extreme temperature cycling
Source: Nat Commun. 2026 Mar 9;17:3669. doi: 10.1038/s41467-026-70293-7 (PMC13100044; doi:10.1038/s41467-026-70293-7)
Supplement: Supplementary file 4 — Source Data [file 41467_2026_70293_MOESM4_ESM.zip]

Archive with 9 entries (9 files):
- Figure 4a.xlsx
- Figure 2C.xlsx
- Figure 2d.xlsx
- Figure 2e.xlsx
- Figure 3b.xlsx
- Figure 3c.xlsx
- Figure 4e.xlsx
- Figure 4b.xlsx
- Figure 4d.xlsx
