# Supplementary material for: Perovskite solar cells with enhanced thermal fatigue resistance under extreme temperature cycling
Source: Nat Commun. 2026 Mar 9;17:3669. doi: 10.1038/s41467-026-70293-7 (PMC13100044; doi:10.1038/s41467-026-70293-7)
Supplement: Supplementary file 4 — Source Data [file 41467_2026_70293_MOESM4_ESM.zip › Figure 4a.xlsx]

## Sheet: Sheet1
Control					LA					DHLA					DMSLA
Cycle	eff	voc	isc	ff	Cycle	eff	voc	isc	ff	Cycle	eff	voc	isc	ff	Cycle	eff	voc	isc	ff
Before encapsulation	0.99169	0.99564	1.01873	0.98143	Before encapsulation	1.09165	1.01593	1.01134	1.05887	Before encapsulation	1.05843	1.01488	1.0244	1.02327	Before encapsulation	0.9707	1.00161	0.9722	0.99346
0	1	1	1	1	0	1	1	1	1	0	1	1	1	1	0	1	1	1	1
5	0.91161	0.98903	0.94617	0.98282	5	1.03072	1.00165	0.98981	1.03289	5	0.94736	0.98988	0.96426	0.99156	5	0.88523	0.96073	0.96316	0.9637
10	0.85337	0.99632	0.96702	0.89273	10	0.77909	0.9778	0.94421	0.84459	10	0.82725	0.98845	0.96476	0.86586	10	0.86312	0.97692	0.94324	0.92873
16	0.79119	0.99555	0.96365	0.83369	16	0.63885	0.98214	0.88615	0.73502	16	0.72277	0.98872	0.93659	0.77734	16	0.83547	0.98418	0.95467	0.89558
