# Supplementary material for: Perovskite solar cells with enhanced thermal fatigue resistance under extreme temperature cycling
Source: Nat Commun. 2026 Mar 9;17:3669. doi: 10.1038/s41467-026-70293-7 (PMC13100044; doi:10.1038/s41467-026-70293-7)
Supplement: Supplementary file 4 — Source Data [file 41467_2026_70293_MOESM4_ESM.zip › Figure 2C.xlsx]

## Sheet: Sheet1
Control		LA		DHLA		DMSLA
Displacement	Force	Displacement	Force	Displacement	Force	Displacement	Force
mm	N	mm	N	mm	N	mm	N
0	-0.00542	0	2.77249	0	3.71338	0	11.5952
-0.00037	-0.0037	0	2.76046	0	3.71535	0	11.5982
-0.00075	-0.00381	-0.00076	2.78959	0.00046	3.71374	6e-05	11.6002
-0.00044	-0.01047	-0.00047	2.73913	0.00059	3.70855	0.00025	11.6
-0.0002	-0.00714	-0.00022	2.74601	0.00056	3.62985	0.00028	11.5925
7e-05	-0.00463	0	2.79552	0.00056	3.71504	0.00034	11.5902
0.0004	-0.00178	0.00035	2.75007	0.00056	3.71985	0.00044	11.5689
0.0007	-0.00632	0.00073	2.7889	0.00065	3.68134	0.00056	11.5803
0.00102	-0.00168	0.00108	2.76144	0.00075	3.71533	0.00071	11.579
0.00131	0.00219	0.00132	2.78551	0.00085	3.69897	0.00084	11.58
0.0015	-0.0033	0.0015	2.77126	0.00099	3.70109	0.00097	11.5858
0.00169	-0.00431	0.00168	2.76636	0.00124	3.72024	0.00118	11.5823
0.00187	0.00485	0.00185	2.78935	0.00148	3.71007	0.0014	11.5892
0.00204	0.0054	0.002	2.75735	0.00168	3.70537	0.00161	11.5747
0.00219	0.00428	0.00216	2.77905	0.00187	3.69901	0.00182	11.5739
0.00235	0.00215	0.00233	2.76881	0.00205	3.71222	0.002	11.6018
0.00252	0.00226	0.00248	2.77547	0.00223	3.70586	0.00217	11.6086
0.00266	-0.00215	0.00263	2.78926	0.00242	3.73373	0.00235	11.5958
0.00282	0.00541	0.0028	2.77738	0.00259	3.72101	0.00253	11.6179
0.00298	0.00015	0.00294	2.77495	0.00273	3.69523	0.0027	11.6047
0.00312	-0.00488	0.0031	2.79347	0.00291	3.71314	0.00288	11.6204
0.00328	0.00881	0.00328	2.77402	0.00309	3.7118	0.00306	11.62
0.00346	-0.00618	0.00345	2.786	0.00325	3.71771	0.00324	11.624
0.00362	0.00535	0.0036	2.78944	0.00343	3.72437	0.00338	11.6205
0.00378	0.00419	0.00376	2.77793	0.00359	3.72482	0.00356	11.623
0.00394	0.01138	0.00394	2.79088	0.00376	3.73623	0.00374	11.6427
0.00412	0.01304	0.00411	2.8005	0.00393	3.73537	0.00391	11.639
0.00429	0.00301	0.00428	2.78647	0.00411	3.71118	0.00407	11.6466
0.00446	0.0085	0.00444	2.79081	0.00427	3.70213	0.00422	11.6415
0.0046	-0.00371	0.0046	2.78376	0.00445	3.69435	0.00441	11.6343
0.00478	0.00495	0.00478	2.79222	0.0046	3.7375	0.00459	11.6628
0.00496	0.00872	0.00496	2.79186	0.00478	3.73772	0.00478	11.6688
0.00513	0.00209	0.00511	2.77691	0.00494	3.73389	0.00495	11.671
0.0053	0.015	0.00527	2.78044	0.0051	3.7179	0.00513	11.6659
0.00545	0.00963	0.00544	2.77636	0.00526	3.71098	0.00528	11.666
0.00562	0.00638	0.00562	2.80044	0.00544	3.71069	0.00545	11.6871
0.0058	0.00987	0.00578	2.80103	0.00562	3.72773	0.00563	11.7044
0.00595	0.00467	0.00593	2.7953	0.00578	3.73306	0.00578	11.7066
0.00611	0.00353	0.0061	2.79759	0.00594	3.74023	0.00593	11.7093
0.00628	0.00749	0.00628	2.80249	0.0061	3.73671	0.00609	11.7089
0.00646	0.00185	0.00645	2.80455	0.00627	3.75234	0.00627	11.7075
0.00662	0.00559	0.0066	2.7876	0.00645	3.76591	0.00646	11.7279
0.00678	0.00279	0.00677	2.79194	0.00662	3.74691	0.00663	11.7381
0.00696	0.02895	0.00694	2.79198	0.00679	3.73501	0.00678	11.7426
0.00713	0.00535	0.00712	2.80267	0.00694	3.73011	0.00695	11.7417
0.0073	0.02213	0.00728	2.80213	0.00712	3.73098	0.00712	11.7503
0.00746	0.01919	0.00744	2.80141	0.0073	3.74271	0.0073	11.7514
0.00762	0.0021	0.0076	2.80977	0.00747	3.7359	0.00746	11.7642
0.00778	0.01495	0.00778	2.81004	0.00763	3.73496	0.0076	11.7716
0.00796	0.02447	0.00794	2.80824	0.00779	3.73994	0.00778	11.7834
0.00814	0.00848	0.00812	2.80548	0.00796	3.74623	0.00796	11.7785
0.00829	0.01033	0.00827	2.80473	0.00813	3.74986	0.00814	11.7891
0.00845	0.01838	0.00844	2.79897	0.00829	3.75642	0.00829	11.7912
0.00862	0.01306	0.00862	2.80164	0.00844	3.74782	0.00845	11.7964
0.0088	0.01975	0.00878	2.8083	0.00863	3.74664	0.00862	11.7819
0.00896	0.01053	0.00895	2.811	0.0088	3.74512	0.0088	11.8159
0.00912	0.00948	0.0091	2.82426	0.00897	3.75861	0.00896	11.8339
0.00929	0.01543	0.00928	2.81641	0.00912	3.75297	0.00911	11.8287
0.00946	0.02279	0.00945	2.81091	0.00929	3.75787	0.00928	11.8277
0.00963	0.02073	0.00961	2.81857	0.00947	3.75796	0.00946	11.8203
0.00979	0.01527	0.00977	2.80739	0.00964	3.75668	0.00962	11.8488
0.00995	0.01155	0.00994	2.81563	0.00981	3.7606	0.00978	11.856
0.01012	0.02426	0.01012	2.8054	0.00997	3.76761	0.00995	11.8535
0.0103	0.01896	0.01028	2.81368	0.01013	3.76675	0.01012	11.8692
0.01045	0.01754	0.01046	2.82552	0.01031	3.75438	0.01029	11.8667
0.01061	0.01411	0.01062	2.8271	0.01048	3.76629	0.01046	11.8708
0.01078	0.01256	0.01078	2.82661	0.01064	3.76823	0.01062	11.8727
0.01096	0.02058	0.01095	2.8238	0.0108	3.76558	0.01078	11.8847
0.01113	0.02372	0.01111	2.81267	0.01097	3.77883	0.01096	11.8945
0.01128	0.02338	0.01127	2.81969	0.01115	3.77137	0.01113	11.8941
0.01145	0.00506	0.01144	2.83388	0.01132	3.77967	0.01129	11.9003
0.01163	0.02038	0.01161	2.83419	0.01147	3.76614	0.01144	11.9114
0.0118	0.02688	0.01179	2.823	0.01164	3.77892	0.01162	11.9142
0.01196	0.02378	0.01194	2.82645	0.01181	3.77433	0.0118	11.9251
0.01212	0.02953	0.0121	2.83185	0.01199	3.77462	0.01195	11.9203
0.01228	0.02314	0.01227	2.83288	0.01214	3.78093	0.01211	11.9271
0.01246	0.01367	0.01244	2.83168	0.0123	3.78467	0.01229	11.9407
0.01262	0.04062	0.01261	2.83508	0.01247	3.78741	0.01246	11.9385
0.01277	0.0166	0.01276	2.82935	0.01265	3.78816	0.01263	11.9324
0.01297	0.03048	0.01294	2.82852	0.01282	3.78744	0.01277	11.9511
0.01313	0.04487	0.01311	2.83336	0.01298	3.78451	0.01294	11.9584
0.01331	0.00261	0.01328	2.8331	0.01313	3.79224	0.01313	11.9717
0.01347	0.05705	0.01342	2.83768	0.01331	3.79518	0.01329	11.9648
0.01362	-0.04404	0.0136	2.83113	0.01349	3.79122	0.01345	11.9726
0.01378	0.09135	0.01378	2.8366	0.01365	3.78685	0.0136	11.9737
0.01396	0.00761	0.01395	2.83787	0.01382	3.79618	0.01378	11.9802
0.01414	0.01232	0.01411	2.84137	0.01397	3.79355	0.01397	11.9879
0.0143	0.0433	0.01427	2.84986	0.01415	3.80763	0.01414	12.004
0.01445	0.00661	0.01444	2.84702	0.01432	3.80752	0.01428	12.001
0.01463	0.04123	0.01462	2.83416	0.01448	3.80946	0.01444	12.0062
0.0148	0.02919	0.0148	2.84102	0.01464	3.79754	0.01462	12.0047
0.01496	0.03465	0.01495	2.84193	0.01481	3.80257	0.0148	12.02
0.01512	0.01889	0.0151	2.84045	0.01499	3.81622	0.01497	12.0401
0.01528	0.04104	0.01528	2.83587	0.01515	3.81264	0.01512	12.0294
0.01546	0.0239	0.01547	2.84135	0.01531	3.8024	0.01528	12.0341
0.01563	0.03016	0.01564	2.84591	0.01547	3.81603	0.01546	12.0326
0.01579	0.01957	0.01579	2.8476	0.01565	3.81409	0.01563	12.0483
0.01594	0.02608	0.01595	2.84891	0.01583	3.81687	0.01578	12.053
0.01613	0.0318	0.01612	2.85382	0.01598	3.82337	0.01595	12.0492
0.0163	0.03052	0.01629	2.84611	0.01613	3.82394	0.01612	12.056
0.01647	0.02828	0.01643	2.84594	0.01631	3.81977	0.0163	12.0662
0.01662	0.03468	0.01663	2.84765	0.01649	3.81578	0.01646	12.0725
0.01679	0.03166	0.01679	2.84293	0.01665	3.82035	0.01661	12.0873
0.01697	0.0335	0.01697	2.85533	0.0168	3.82125	0.01678	12.0868
0.01712	0.03059	0.01715	2.84692	0.01697	3.81843	0.01696	12.0897
0.01728	0.02663	0.0173	2.86681	0.01715	3.82591	0.01713	12.0798
0.01745	0.0301	0.01745	2.86389	0.01732	3.83036	0.01729	12.0849
0.01763	0.03422	0.01762	2.85959	0.01747	3.82491	0.01744	12.1021
0.0178	0.02985	0.0178	2.85688	0.01764	3.82741	0.01762	12.1028
0.01796	0.03656	0.01798	2.85605	0.01781	3.84662	0.01779	12.1102
0.01811	0.03511	0.01814	2.86285	0.01799	3.84171	0.01795	12.1225
0.01828	0.03085	0.01828	2.85828	0.01816	3.83031	0.01811	12.1181
0.01846	0.03088	0.01846	2.85365	0.0183	3.8347	0.01829	12.1314
0.01862	0.03482	0.01861	2.86409	0.01847	3.83726	0.01846	12.1253
0.01878	0.03989	0.0188	2.87049	0.01865	3.83983	0.01864	12.1302
0.01894	0.02914	0.01895	2.85727	0.01882	3.84051	0.01879	12.1392
0.01912	0.0306	0.01912	2.86827	0.01896	3.84308	0.01895	12.1406
0.01929	0.03639	0.01927	2.86316	0.01915	3.85396	0.01913	12.1515
0.01946	0.03483	0.01944	2.86599	0.01931	3.85296	0.0193	12.1455
0.01961	0.04267	0.0196	2.87493	0.0195	3.84777	0.01948	12.1517
0.01978	0.04401	0.01977	2.85558	0.01966	3.84964	0.01962	12.1682
0.01996	0.04452	0.01995	2.86577	0.01982	3.84941	0.01978	12.1792
0.02012	0.03272	0.02011	2.8758	0.01997	3.84397	0.01996	12.1791
0.0203	0.04557	0.02027	2.87789	0.02015	3.85843	0.02013	12.179
0.02045	0.04517	0.02044	2.88609	0.02031	3.85313	0.02028	12.1806
0.02063	0.02811	0.02062	2.8748	0.02047	3.85151	0.02045	12.1834
0.0208	0.03496	0.02079	2.87796	0.02063	3.85904	0.02063	12.1907
0.02097	0.04516	0.02093	2.87243	0.02081	3.86378	0.0208	12.2078
0.02111	0.04806	0.02111	2.87167	0.02099	3.86016	0.02097	12.2078
0.0213	0.07125	0.02128	2.8735	0.02116	3.86873	0.02111	12.2017
0.02147	0.03699	0.02146	2.87202	0.02132	3.86493	0.02128	12.207
0.02165	0.02524	0.02164	2.87179	0.02147	3.86855	0.02146	12.2177
0.02181	0.03479	0.02179	2.88583	0.02165	3.86354	0.02164	12.2202
0.02196	0.0569	0.02194	2.8752	0.02182	3.86127	0.0218	12.2272
0.02213	0.03442	0.02212	2.88835	0.02199	3.86126	0.02195	12.2221
0.02231	0.00128	0.02229	2.88728	0.02214	3.8651	0.02212	12.2369
0.02248	0.01808	0.02243	2.88	0.02231	3.87607	0.0223	12.2387
0.02265	0.04103	0.02262	2.88403	0.02249	3.86598	0.02246	12.2492
0.02281	0.03966	0.02278	2.88126	0.02265	3.88189	0.02261	12.2449
0.02299	0.04762	0.02296	2.87475	0.02281	3.87398	0.02278	12.2463
0.02316	0.07004	0.02312	2.88722	0.02297	3.87891	0.02296	12.2591
0.02333	0.06738	0.02327	2.88649	0.02315	3.88654	0.02313	12.267
0.0235	0.06052	0.02344	2.88422	0.02332	3.87734	0.02329	12.2698
0.02366	0.04824	0.02362	2.8946	0.02348	3.89119	0.02345	12.2691
0.02382	0.085	0.02379	2.88711	0.02364	3.88315	0.02362	12.2812
0.024	0.0422	0.02394	2.88631	0.02381	3.89353	0.0238	12.265
0.02416	0.0377	0.0241	2.89201	0.02399	3.88898	0.02396	12.2828
0.02434	0.03721	0.02428	2.89983	0.02415	3.89742	0.02412	12.2912
0.02448	0.02831	0.02446	2.89	0.02432	3.88741	0.02428	12.2968
0.02465	0.05578	0.0246	2.89004	0.02447	3.89288	0.02446	12.2905
0.02482	0.05061	0.02477	2.88491	0.02465	3.89805	0.02463	12.2991
0.02497	0.025	0.02494	2.89716	0.02482	3.89175	0.02477	12.3086
0.02514	0.04359	0.02512	2.88888	0.02498	3.89091	0.02494	12.3062
0.02531	0.05796	0.02529	2.91047	0.02514	3.89948	0.02512	12.3319
0.02548	0.06364	0.02544	2.89785	0.02531	3.89031	0.0253	12.3215
0.02562	0.0686	0.02561	2.89864	0.02549	3.89934	0.02546	12.3213
0.02578	0.0508	0.02578	2.89617	0.02567	3.89748	0.02561	12.3258
0.02596	0.06841	0.02595	2.90008	0.02581	3.90513	0.02578	12.3335
0.02614	0.04339	0.02612	2.89719	0.02597	3.9035	0.02596	12.3417
0.02629	0.04742	0.02627	2.89329	0.02615	3.90824	0.02613	12.3427
0.02644	0.04405	0.02644	2.89436	0.02632	3.90766	0.02628	12.3485
0.02661	0.04689	0.02662	2.91	0.02648	3.90793	0.02645	12.3478
0.0268	0.04132	0.02679	2.90084	0.02665	3.90631	0.02662	12.3512
0.02699	0.07708	0.02694	2.90727	0.02681	3.91029	0.0268	12.3653
0.02717	0.07095	0.0271	2.90634	0.02699	3.91614	0.02698	12.3683
0.02732	0.05697	0.02728	2.89913	0.02713	3.90991	0.02713	12.367
0.02748	0.04747	0.02745	2.90962	0.02729	3.91039	0.02728	12.363
0.02765	0.04878	0.02761	2.90887	0.02747	3.9174	0.02746	12.3787
0.02783	0.06336	0.02777	2.91461	0.02765	3.92438	0.02763	12.3789
0.02801	0.06644	0.02794	2.90853	0.02782	3.9152	0.02781	12.3796
0.02816	0.05284	0.02812	2.91049	0.02796	3.92022	0.02797	12.3961
0.02831	0.04443	0.02829	2.91424	0.02813	3.92914	0.02813	12.3913
0.0285	0.04904	0.02845	2.913	0.02831	3.91504	0.02831	12.3976
0.02868	0.03395	0.0286	2.90643	0.0285	3.93539	0.02848	12.4104
0.02885	0.05644	0.02878	2.91108	0.02866	3.91537	0.02864	12.4103
0.02901	0.05262	0.02895	2.91214	0.02881	3.93941	0.02879	12.4031
0.02917	0.06117	0.02911	2.92105	0.02897	3.91991	0.02897	12.4031
0.02934	0.05715	0.02927	2.92376	0.02915	3.93531	0.02915	12.4223
0.02952	0.03696	0.02944	2.91654	0.02932	3.9254	0.02933	12.4225
0.0297	0.05834	0.02962	2.90907	0.02948	3.92883	0.0295	12.422
0.02986	0.06787	0.02978	2.9197	0.02963	3.93743	0.02965	12.4271
0.03002	0.06713	0.02994	2.91662	0.02981	3.93027	0.02982	12.4327
0.03019	0.05608	0.0301	2.92244	0.02999	3.94179	0.03	12.4374
0.03037	0.05864	0.03028	2.91505	0.03015	3.93903	0.03017	12.447
0.03055	0.05056	0.03045	2.92258	0.03033	3.92683	0.03033	12.4397
0.03073	0.05203	0.03062	2.92209	0.03047	3.93425	0.03048	12.4528
0.03088	0.06661	0.03077	2.92791	0.03066	3.94503	0.03066	12.4512
0.03104	0.06622	0.03094	2.93315	0.03083	3.94226	0.03084	12.4611
0.03121	0.06497	0.03111	2.9226	0.03097	3.95331	0.03101	12.4599
0.03138	0.06435	0.03128	2.92752	0.03113	3.93868	0.03118	12.4674
0.03154	0.06905	0.03144	2.92979	0.03131	3.95194	0.03133	12.4721
0.03169	0.05885	0.03161	2.9252	0.03149	3.94816	0.0315	12.4788
0.03187	0.05484	0.03178	2.92585	0.03165	3.94315	0.03166	12.4762
0.03204	0.0625	0.03197	2.92642	0.0318	3.95833	0.0318	12.491
0.03219	0.07286	0.03213	2.92612	0.03197	3.95027	0.03197	12.4837
0.03235	0.05628	0.03227	2.93126	0.03215	3.95344	0.03213	12.481
0.03253	0.05695	0.03244	2.93567	0.03232	3.95851	0.03228	12.4814
0.03269	0.06029	0.03262	2.93246	0.03248	3.95982	0.03245	12.496
0.03286	0.05631	0.03279	2.92604	0.03264	3.95961	0.03262	12.5012
0.03302	0.06994	0.03294	2.92894	0.03281	3.95873	0.03281	12.503
0.03319	0.06284	0.03311	2.92972	0.03299	3.95769	0.03297	12.5071
0.03337	0.06242	0.03328	2.94696	0.03314	3.95975	0.03313	12.5222
0.03352	0.06284	0.03345	2.94167	0.03331	3.96026	0.03331	12.5107
0.03369	0.0686	0.03363	2.93582	0.03348	3.96616	0.03347	12.5252
0.03385	0.06225	0.03377	2.93472	0.03366	3.96548	0.03364	12.5324
0.03402	0.07174	0.03394	2.93375	0.03384	3.9611	0.03379	12.533
0.03419	0.07462	0.03411	2.94013	0.034	3.97221	0.03396	12.5224
0.03433	0.07439	0.03428	2.94536	0.03416	3.97212	0.03413	12.5351
0.0345	0.0661	0.03444	2.94151	0.03431	3.97329	0.0343	12.5457
0.03467	0.06903	0.03461	2.94205	0.03449	3.9791	0.03449	12.5361
0.03481	0.06976	0.03478	2.94433	0.03465	3.97041	0.03464	12.5376
0.03497	0.06399	0.03495	2.9381	0.03481	3.97069	0.03482	12.5591
0.03514	0.06786	0.03512	2.93682	0.03497	3.97531	0.03497	12.5437
0.0353	0.06879	0.03528	2.9378	0.03515	3.97954	0.03516	12.5624
0.03545	0.06882	0.03547	2.95251	0.03532	3.96949	0.03534	12.5607
0.03563	0.0763	0.03563	2.95325	0.03548	3.96991	0.03551	12.5682
0.0358	0.07335	0.03581	2.94463	0.03564	3.98615	0.03568	12.5728
0.03597	0.07488	0.03596	2.96242	0.03581	3.98097	0.03584	12.5678
0.03613	0.07206	0.03613	2.94259	0.03599	3.98627	0.03601	12.5859
0.03631	0.07648	0.03628	2.94917	0.03615	3.98999	0.03619	12.5693
0.03647	0.07199	0.03645	2.9497	0.03632	3.99782	0.03636	12.594
0.03665	0.0717	0.03662	2.94744	0.03647	3.98783	0.03653	12.5933
0.03682	0.07343	0.03678	2.95057	0.03665	3.99013	0.03669	12.6001
0.037	0.06874	0.03694	2.9498	0.03682	3.99737	0.03686	12.595
0.03717	0.07161	0.03712	2.94389	0.03698	3.98793	0.03703	12.6043
0.03732	0.07662	0.0373	2.95551	0.03714	4.00279	0.03721	12.6064
0.0375	0.07667	0.03745	2.95578	0.03731	3.9904	0.03738	12.5995
0.03767	0.07546	0.03761	2.96164	0.03749	3.99186	0.03755	12.61
0.03783	0.07519	0.03778	2.95584	0.03766	4.00633	0.03772	12.6078
0.03801	0.06409	0.03796	2.95535	0.03782	3.9969	0.03788	12.6178
0.03816	0.08403	0.03813	2.94861	0.03797	4.00313	0.03805	12.6327
0.03834	0.07961	0.03829	2.95394	0.03815	3.98352	0.03823	12.6179
0.03851	0.07148	0.03845	2.96133	0.03832	4.01384	0.03839	12.638
0.03867	0.06178	0.03863	2.96868	0.03848	4.00733	0.03855	12.6358
0.03882	0.07974	0.0388	2.96817	0.03864	4.00844	0.03872	12.642
0.039	0.07858	0.03895	2.96187	0.03881	3.99579	0.0389	12.6426
0.03917	0.0779	0.03913	2.95316	0.03898	4.01162	0.03905	12.6434
0.03934	0.07353	0.03928	2.97348	0.03916	4.01187	0.03923	12.6478
0.0395	0.06887	0.03946	2.97356	0.03932	4.02554	0.03938	12.6602
0.03966	0.07506	0.03963	2.96706	0.03947	4.01151	0.03956	12.6547
0.03984	0.08882	0.03976	2.96394	0.03965	4.01312	0.03974	12.6593
0.04001	0.07563	0.03994	2.96427	0.03983	4.02636	0.0399	12.6585
0.04016	0.08253	0.04011	2.97496	0.03998	4.01019	0.04005	12.6544
0.04032	0.06652	0.04028	2.97251	0.04014	4.02031	0.04022	12.6771
0.04049	0.08135	0.04045	2.974	0.04032	4.01525	0.04039	12.6724
0.04066	0.0787	0.0406	2.96101	0.04049	4.01766	0.04056	12.6786
0.04083	0.08499	0.04078	2.9782	0.04066	4.00988	0.04072	12.6792
0.04098	0.08839	0.04095	2.972	0.04081	4.02554	0.04089	12.6834
0.04116	0.08275	0.04112	2.96483	0.04097	4.01906	0.04106	12.6823
0.04133	0.08033	0.04127	2.97563	0.04115	4.02501	0.04124	12.6848
0.04152	0.09078	0.04144	2.97522	0.04133	4.02393	0.04138	12.692
0.04168	0.08745	0.04162	2.98168	0.04148	4.02916	0.04154	12.6934
0.04184	0.08271	0.0418	2.97716	0.04164	4.0322	0.04171	12.7018
0.04201	0.07374	0.04195	2.97341	0.04181	4.03321	0.04186	12.7041
0.04218	0.07737	0.04211	2.97621	0.04199	4.02946	0.04201	12.7044
0.04237	0.07814	0.04228	2.97819	0.04217	4.04058	0.04218	12.7152
0.04254	0.08199	0.04245	2.98051	0.04234	4.03316	0.04235	12.6985
0.0427	0.09061	0.04262	2.99327	0.04249	4.03235	0.04249	12.7151
0.04285	0.08082	0.04278	2.97635	0.04266	4.04484	0.04266	12.7187
0.04303	0.08493	0.04294	2.9676	0.04284	4.03728	0.04283	12.7216
0.0432	0.08726	0.04312	2.97824	0.043	4.04955	0.04297	12.7223
0.04337	0.08205	0.0433	2.97129	0.04316	4.04485	0.04313	12.7303
0.04354	0.08711	0.04346	2.98425	0.04331	4.04612	0.0433	12.7371
0.04369	0.07813	0.04362	2.98347	0.0435	4.04218	0.04346	12.7463
0.04387	0.088	0.04378	2.9797	0.04366	4.0435	0.04363	12.7424
0.04405	0.08784	0.04396	2.98188	0.04382	4.03621	0.04379	12.7329
0.04421	0.08293	0.04413	2.98655	0.04397	4.05307	0.04397	12.7444
0.04436	0.08898	0.0443	2.9974	0.04415	4.04317	0.04414	12.7525
0.04453	0.08237	0.04446	2.99775	0.04432	4.05735	0.04431	12.7531
0.04471	0.08693	0.04463	2.98907	0.04448	4.06423	0.04447	12.7603
0.04489	0.0988	0.04481	2.98969	0.04463	4.07356	0.04463	12.752
0.04504	0.10097	0.04499	2.98581	0.04481	4.05431	0.0448	12.754
0.04519	0.09048	0.04517	2.98161	0.04499	4.05396	0.04498	12.7672
0.04537	0.08794	0.04533	2.99173	0.04515	4.06147	0.04513	12.7668
0.04553	0.0887	0.04549	2.99709	0.0453	4.05731	0.04529	12.7783
0.04569	0.08855	0.04566	2.98537	0.04547	4.05804	0.04547	12.769
0.04585	0.09616	0.04584	2.98952	0.04565	4.0594	0.04564	12.7714
0.04603	0.08276	0.04602	3.00333	0.04581	4.05803	0.04581	12.7741
0.04621	0.08904	0.04619	2.99341	0.04597	4.0759	0.04597	12.7895
0.04636	0.08056	0.04635	3.00355	0.04613	4.07361	0.04614	12.7942
0.04651	0.09743	0.04652	2.9921	0.04631	4.08055	0.04631	12.7934
0.04668	0.10124	0.04669	2.99848	0.04649	4.07288	0.04649	12.8021
0.04685	0.0877	0.04687	2.99972	0.04665	4.06836	0.04664	12.7954
0.04702	0.09583	0.04704	2.99663	0.04682	4.08261	0.0468	12.7944
0.04717	0.09332	0.04721	2.99396	0.04698	4.07183	0.04697	12.8104
0.04734	0.08879	0.04737	2.99769	0.04716	4.07456	0.04715	12.8052
0.04752	0.09152	0.04753	3.00826	0.04734	4.06822	0.04731	12.8069
0.04769	0.09715	0.04771	3.01567	0.04752	4.07693	0.04749	12.823
0.04785	0.09982	0.04788	3.01034	0.04769	4.08541	0.04764	12.816
0.048	0.09549	0.04801	3.00592	0.04785	4.08206	0.04781	12.8132
0.04818	0.09859	0.04819	2.99528	0.04801	4.08351	0.04799	12.822
0.04836	0.09757	0.04834	3.00266	0.04819	4.08793	0.04816	12.8333
0.04852	0.09607	0.04849	3.00827	0.04837	4.08968	0.04832	12.8344
0.04868	0.08977	0.04866	3.01418	0.04853	4.09194	0.04848	12.8354
0.04884	0.0982	0.04881	3.00546	0.04869	4.08503	0.04865	12.8447
0.04902	0.09305	0.04896	2.99648	0.04885	4.09125	0.04883	12.8408
0.04919	0.09321	0.04913	3.01085	0.04903	4.08432	0.04899	12.8434
0.04935	0.09683	0.04929	3.01583	0.0492	4.08372	0.04914	12.8438
0.0495	0.10332	0.04944	3.01486	0.04938	4.09437	0.04932	12.8617
0.04969	0.09138	0.0496	3.02177	0.04954	4.1043	0.0495	12.8537
0.04986	0.08964	0.04978	3.00472	0.04969	4.09839	0.04968	12.8653
0.05004	0.1006	0.04996	3.01064	0.04988	4.10074	0.04986	12.869
0.0502	0.09629	0.05012	3.01231	0.05006	4.09203	0.05003	12.8686
0.05035	0.09989	0.05028	3.02277	0.05023	4.10344	0.05019	12.8704
0.05052	0.09695	0.05045	3.02427	0.0504	4.10376	0.05035	12.8789
0.0507	0.10557	0.05062	3.00914	0.05056	4.10252	0.05053	12.8788
0.05087	0.09118	0.05081	3.01398	0.05072	4.10268	0.05071	12.8682
0.05102	0.10016	0.05099	3.01319	0.05091	4.10851	0.05089	12.8818
0.05119	0.09925	0.05117	3.02102	0.05108	4.10439	0.05106	12.8891
0.05137	0.09541	0.05133	3.02893	0.05125	4.11644	0.05122	12.8881
0.05155	0.10533	0.05152	3.01806	0.05141	4.11296	0.05138	12.8955
0.05172	0.11329	0.05166	3.02317	0.05158	4.10914	0.05156	12.8958
0.05189	0.10147	0.05184	3.01653	0.05175	4.10017	0.05173	12.8947
0.05206	0.09079	0.05202	3.02456	0.05193	4.11408	0.05189	12.9065
0.05223	0.09584	0.05219	3.02168	0.05208	4.11579	0.05206	12.9161
0.0524	0.10267	0.05235	3.02456	0.05223	4.11028	0.05222	12.9138
0.05257	0.09896	0.05251	3.01013	0.0524	4.10949	0.05239	12.9222
0.05272	0.10425	0.05269	3.01809	0.05257	4.1182	0.05253	12.9128
0.05289	0.09279	0.05287	3.02855	0.05271	4.12617	0.05269	12.9229
0.05306	0.09955	0.05306	3.02687	0.05288	4.12434	0.05285	12.9192
0.05324	0.09408	0.05322	3.0335	0.05304	4.1273	0.05299	12.9169
0.05339	0.10832	0.05338	3.02352	0.05321	4.11937	0.05316	12.9326
0.05355	0.10756	0.05354	3.0256	0.05336	4.11696	0.05332	12.9331
0.05372	0.11326	0.05372	3.03811	0.05353	4.11634	0.05346	12.9387
0.05389	0.10074	0.05389	3.02822	0.05371	4.13131	0.05363	12.9435
0.05406	0.10138	0.05404	3.02846	0.05388	4.1295	0.05381	12.9454
0.05419	0.10561	0.05421	3.04463	0.05404	4.13452	0.05397	12.9546
0.05437	0.09742	0.05437	3.02827	0.0542	4.12849	0.05412	12.9362
0.05453	0.1091	0.05456	3.0416	0.05437	4.12907	0.05428	12.9546
0.05469	0.09797	0.05472	3.04369	0.05455	4.14129	0.05446	12.9595
0.05485	0.10381	0.05487	3.03839	0.05472	4.14211	0.05464	12.9608
0.05502	0.10791	0.05503	3.03417	0.05488	4.14304	0.05479	12.9601
0.05517	0.10424	0.05521	3.03637	0.05503	4.13511	0.05495	12.9771
0.05532	0.10892	0.05536	3.03803	0.05521	4.14296	0.05512	12.9757
0.05549	0.10109	0.05551	3.04571	0.05538	4.13861	0.0553	12.9873
0.05566	0.10613	0.05569	3.03483	0.05554	4.14449	0.05547	12.9862
0.05581	0.10361	0.05585	3.04032	0.05569	4.14056	0.05563	12.9898
0.05597	0.10692	0.05602	3.04327	0.05588	4.14714	0.05579	12.9886
0.05615	0.1109	0.05616	3.05291	0.05605	4.15363	0.05597	13.0023
0.05631	0.10698	0.05634	3.05375	0.05622	4.15376	0.05615	13.0015
0.05648	0.1083	0.0565	3.05565	0.05636	4.15827	0.05632	13.0034
0.05664	0.11448	0.05666	3.04689	0.05653	4.15309	0.05648	12.995
0.05681	0.10866	0.05682	3.03553	0.05671	4.15272	0.05664	13.014
0.057	0.10421	0.057	3.04909	0.05689	4.14691	0.05681	13.0184
0.05718	0.10668	0.05717	3.04787	0.05705	4.15432	0.057	13.0263
0.05735	0.10841	0.05735	3.04159	0.05722	4.14974	0.05716	13.0408
0.05751	0.10686	0.05752	3.04575	0.05738	4.15889	0.05731	13.0354
0.05767	0.12041	0.05769	3.05089	0.05756	4.16305	0.05747	13.0284
0.05784	0.11343	0.05785	3.05708	0.05773	4.16592	0.05765	13.045
0.05802	0.10423	0.05803	3.04849	0.05789	4.16223	0.05782	13.0415
0.05818	0.10774	0.0582	3.05011	0.05805	4.17385	0.05798	13.0435
0.05834	0.11288	0.05837	3.04585	0.05822	4.17012	0.05813	13.0591
0.0585	0.11468	0.05854	3.05134	0.0584	4.16351	0.05831	13.0413
0.05868	0.11667	0.05871	3.05571	0.05857	4.15939	0.05849	13.0609
0.05885	0.11741	0.05888	3.05496	0.05873	4.16128	0.05864	13.0805
0.05901	0.10951	0.05906	3.05103	0.05888	4.16747	0.0588	13.0712
0.05917	0.11177	0.05922	3.05179	0.05906	4.16723	0.05897	13.0751
0.05934	0.1075	0.05937	3.05234	0.05924	4.17446	0.05915	13.0605
0.05952	0.11873	0.05954	3.05665	0.05939	4.17538	0.05931	13.0781
0.05969	0.11706	0.05972	3.0683	0.05957	4.18109	0.05946	13.0842
0.05986	0.11566	0.05988	3.06721	0.05973	4.18033	0.05963	13.093
0.06002	0.1106	0.06004	3.05432	0.05991	4.17618	0.0598	13.0931
0.06019	0.11889	0.06019	3.0579	0.06009	4.16859	0.05997	13.1011
0.06037	0.11363	0.06037	3.05454	0.06026	4.17284	0.06012	13.1095
0.06054	0.13548	0.06054	3.05786	0.06042	4.17282	0.06028	13.1142
0.06071	0.12149	0.06069	3.05838	0.06057	4.18361	0.06046	13.1049
0.06086	0.1122	0.06085	3.06009	0.06075	4.17557	0.06062	13.1053
0.06103	0.11953	0.06103	3.07103	0.06092	4.19136	0.06077	13.1091
0.0612	0.11838	0.06121	3.06947	0.06109	4.19102	0.06094	13.1228
0.06135	0.12159	0.06137	3.06871	0.06124	4.18622	0.06112	13.1271
0.0615	0.12846	0.06153	3.07633	0.06141	4.18818	0.06129	13.1288
0.06168	0.11981	0.06169	3.06816	0.06159	4.18509	0.06146	13.1333
0.06185	0.11949	0.06187	3.06099	0.06175	4.19613	0.06162	13.1331
0.06197	0.12392	0.06204	3.06067	0.06191	4.19165	0.06178	13.1429
0.06216	0.12892	0.06222	3.07061	0.06207	4.19423	0.06196	13.1502
0.06232	0.11979	0.06237	3.07469	0.06225	4.20007	0.06214	13.1526
0.06248	0.11838	0.06253	3.06713	0.06241	4.19839	0.06229	13.1567
0.06264	0.11953	0.06271	3.06564	0.06258	4.20227	0.06245	13.1485
0.06281	0.11201	0.06287	3.07343	0.06272	4.20451	0.06262	13.1599
0.06299	0.1131	0.06302	3.07817	0.06289	4.20202	0.0628	13.1612
0.06314	0.11679	0.06319	3.07487	0.06304	4.20034	0.06297	13.1711
0.06329	0.11719	0.06337	3.07402	0.06319	4.21126	0.06313	13.1748
0.06347	0.1258	0.06355	3.06657	0.06337	4.20692	0.06329	13.1761
0.06364	0.1247	0.06371	3.07702	0.06352	4.20497	0.06347	13.1838
0.0638	0.12905	0.06385	3.07874	0.06367	4.21051	0.06365	13.1911
0.06396	0.12095	0.06403	3.0809	0.06384	4.20264	0.06383	13.1971
0.06413	0.12261	0.0642	3.07232	0.06401	4.2135	0.06399	13.1873
0.06431	0.1224	0.06437	3.08149	0.06417	4.22058	0.06415	13.2017
0.06449	0.12234	0.06452	3.0696	0.06432	4.22207	0.06433	13.191
0.06464	0.11533	0.06469	3.07981	0.0645	4.21263	0.0645	13.2004
0.06481	0.12527	0.06487	3.08207	0.06466	4.21394	0.06467	13.2044
0.06497	0.12626	0.06502	3.08362	0.06483	4.2133	0.06483	13.214
0.06515	0.12545	0.06516	3.09342	0.06498	4.21829	0.065	13.2159
0.06533	0.1281	0.06534	3.08257	0.06515	4.21647	0.06516	13.2159
0.06549	0.11539	0.06549	3.07922	0.06533	4.22518	0.06534	13.2214
0.06565	0.1254	0.06564	3.08758	0.06548	4.22859	0.06552	13.2416
0.06582	0.1208	0.06581	3.08141	0.06564	4.22917	0.06568	13.2274
0.066	0.12857	0.06598	3.09292	0.06581	4.22824	0.06584	13.2369
0.06617	0.12515	0.06613	3.08337	0.06599	4.21878	0.06601	13.244
0.06632	0.11656	0.06628	3.09308	0.06616	4.23397	0.06618	13.2439
0.06648	0.11678	0.06646	3.08614	0.06632	4.23293	0.06636	13.2497
0.06666	0.13601	0.06662	3.08379	0.06647	4.23487	0.06653	13.2493
0.06683	0.13468	0.06676	3.08494	0.06666	4.227	0.06669	13.2567
0.06699	0.13274	0.06694	3.0877	0.06683	4.22365	0.06685	13.2536
0.06715	0.1327	0.06711	3.09131	0.06698	4.23773	0.06703	13.2689
0.06731	0.12665	0.06729	3.09083	0.06713	4.23771	0.0672	13.2687
0.06749	0.12849	0.06744	3.09604	0.06731	4.23844	0.06738	13.2743
0.06764	0.12941	0.0676	3.09606	0.06749	4.2416	0.06753	13.278
0.06779	0.12974	0.06778	3.09428	0.06766	4.24409	0.06769	13.2767
0.06797	0.13353	0.06795	3.09514	0.06784	4.24666	0.06787	13.2793
0.06813	0.12336	0.06813	3.09883	0.06799	4.24545	0.06801	13.2794
0.06829	0.13108	0.06828	3.09269	0.06816	4.24555	0.06817	13.2955
0.06845	0.12832	0.06844	3.09415	0.06833	4.24595	0.06835	13.2924
0.06863	0.13556	0.06862	3.11098	0.0685	4.24645	0.06852	13.2958
0.0688	0.13188	0.0688	3.10455	0.06865	4.24621	0.06869	13.3058
0.06898	0.13164	0.06894	3.11064	0.06881	4.25399	0.06885	13.3061
0.06912	0.13568	0.0691	3.10316	0.06899	4.25375	0.069	13.3141
0.06929	0.13405	0.06928	3.09949	0.06915	4.26101	0.06917	13.3119
0.06947	0.13499	0.06946	3.10397	0.06931	4.26063	0.06935	13.3076
0.06964	0.13387	0.06962	3.10636	0.06947	4.2546	0.0695	13.318
0.06978	0.1284	0.06977	3.11233	0.06966	4.25446	0.06966	13.3202
0.06994	0.14039	0.06994	3.11006	0.06983	4.26011	0.06984	13.3257
0.07012	0.14157	0.07012	3.10392	0.06999	4.26744	0.07002	13.3235
0.07028	0.1296	0.07029	3.11649	0.07016	4.26537	0.07019	13.3299
0.07046	0.1319	0.07045	3.11247	0.07032	4.26324	0.07035	13.341
0.07062	0.13485	0.0706	3.10834	0.07049	4.27309	0.07051	13.3404
0.07079	0.1358	0.07078	3.11082	0.07066	4.27141	0.07069	13.3468
0.07097	0.1441	0.07095	3.11592	0.07082	4.26864	0.07087	13.342
0.07114	0.13828	0.07111	3.10943	0.07097	4.27122	0.07104	13.3509
0.07131	0.13699	0.07127	3.10866	0.07115	4.27752	0.07121	13.3343
0.07144	0.14015	0.07144	3.11355	0.07133	4.27079	0.07137	13.3323
0.07163	0.13384	0.07162	3.11834	0.07148	4.2729	0.07154	13.3319
0.07181	0.14293	0.07179	3.11367	0.07164	4.27194	0.07172	13.3346
0.07198	0.14191	0.07195	3.11444	0.07181	4.27089	0.0719	13.3336
0.0721	0.14057	0.07212	3.11277	0.07199	4.28166	0.07207	13.3306
0.07228	0.13738	0.07228	3.1239	0.07216	4.27584	0.07223	13.3471
0.07246	0.1298	0.07246	3.12083	0.07231	4.28639	0.07238	13.3448
0.07265	0.14735	0.07263	3.11285	0.07248	4.28657	0.07256	13.3462
0.07283	0.13699	0.07279	3.11716	0.07265	4.28066	0.07274	13.3331
0.073	0.13777	0.07295	3.11878	0.07282	4.27844	0.0729	13.3524
0.07318	0.14456	0.07312	3.11888	0.07298	4.29181	0.07306	13.3661
0.07334	0.14392	0.07329	3.12461	0.07315	4.29463	0.07322	13.3543
0.07351	0.14081	0.07347	3.13005	0.07331	4.28467	0.0734	13.3695
0.07369	0.14393	0.07364	3.11585	0.07349	4.29234	0.07356	13.3587
0.07387	0.13718	0.07378	3.13153	0.07366	4.28844	0.07371	13.3711
0.07404	0.14767	0.07396	3.12981	0.07382	4.29822	0.07388	13.375
0.07421	0.14477	0.07413	3.12341	0.07398	4.29359	0.07405	13.3663
0.07435	0.14317	0.07428	3.12251	0.07416	4.30035	0.07421	13.3839
0.07453	0.14562	0.07444	3.12946	0.07434	4.29677	0.07438	13.3774
0.0747	0.13646	0.07462	3.13003	0.07449	4.29651	0.07454	13.3895
0.07484	0.14251	0.07479	3.13542	0.07465	4.29566	0.07472	13.3793
0.07503	0.1414	0.07496	3.13133	0.07481	4.30469	0.07489	13.4003
0.07519	0.14834	0.07511	3.12172	0.07499	4.30005	0.07505	13.3967
0.07537	0.14443	0.07528	3.13532	0.07515	4.30332	0.07522	13.3991
0.07555	0.1379	0.07544	3.13796	0.07532	4.3126	0.07538	13.4066
0.07572	0.14824	0.0756	3.13938	0.07548	4.31182	0.07556	13.4096
0.07588	0.15089	0.07575	3.13492	0.07566	4.30835	0.07574	13.4147
0.07603	0.14046	0.07594	3.14222	0.07584	4.31138	0.0759	13.4212
0.07621	0.1437	0.07611	3.13751	0.07601	4.31563	0.07605	13.4184
0.07637	0.14147	0.07629	3.13459	0.07617	4.30739	0.07622	13.4291
0.07651	0.14275	0.07644	3.13142	0.07632	4.31623	0.07639	13.4233
0.07669	0.14579	0.0766	3.13509	0.0765	4.31358	0.07652	13.4395
0.07687	0.14697	0.07678	3.14478	0.07668	4.31377	0.07669	13.4413
0.07705	0.15016	0.07695	3.13402	0.07686	4.31889	0.07686	13.4339
0.0772	0.14279	0.07712	3.14189	0.07704	4.32089	0.077	13.4484
0.07735	0.14159	0.07728	3.13891	0.07721	4.32591	0.07716	13.4503
0.07753	0.14373	0.07745	3.14167	0.07736	4.32963	0.07733	13.4592
0.0777	0.15315	0.07762	3.1409	0.07753	4.32315	0.07747	13.4591
0.07785	0.15945	0.0778	3.13714	0.07771	4.32008	0.07763	13.4621
0.07802	0.15104	0.07796	3.14012	0.07789	4.32208	0.07781	13.4595
0.07819	0.14486	0.07813	3.1402	0.07805	4.32179	0.07797	13.4615
0.07837	0.14216	0.07828	3.14788	0.0782	4.33287	0.07811	13.4766
0.07855	0.13836	0.07846	3.14854	0.07838	4.33375	0.07828	13.4736
0.07872	0.14623	0.07863	3.13623	0.07856	4.33324	0.07846	13.4819
0.07886	0.15538	0.07878	3.15626	0.07874	4.34094	0.07864	13.4932
0.07903	0.14764	0.07894	3.14728	0.07891	4.33988	0.07881	13.49
0.07921	0.1479	0.07912	3.14633	0.07907	4.33166	0.07897	13.4991
0.07939	0.15666	0.0793	3.15201	0.07923	4.33959	0.07913	13.5019
0.07955	0.16283	0.07946	3.15045	0.0794	4.3395	0.07931	13.4952
0.07969	0.15474	0.07963	3.15486	0.07957	4.339	0.07948	13.505
0.07987	0.1482	0.07979	3.16026	0.07971	4.34308	0.07963	13.5079
0.08004	0.14164	0.07997	3.14444	0.07987	4.34371	0.07979	13.5202
0.08022	0.14877	0.08015	3.1579	0.08001	4.34271	0.07997	13.5183
0.08036	0.15686	0.08031	3.15544	0.08016	4.3512	0.08015	13.5288
0.08054	0.15924	0.08049	3.15856	0.08032	4.3556	0.08032	13.5259
0.08071	0.15973	0.08065	3.15892	0.08046	4.35507	0.08049	13.5435
0.08088	0.14662	0.08082	3.15573	0.08064	4.35111	0.08063	13.5364
0.08105	0.15289	0.08099	3.16575	0.08081	4.35397	0.08081	13.5399
0.08121	0.16171	0.08116	3.15419	0.08099	4.34911	0.08097	13.5515
0.08138	0.15613	0.08133	3.1614	0.08115	4.35473	0.08113	13.5465
0.08156	0.15666	0.08149	3.166	0.08132	4.35101	0.0813	13.5509
0.08171	0.14791	0.08166	3.15914	0.08148	4.35097	0.08147	13.5566
0.08185	0.15962	0.08184	3.17136	0.08165	4.36541	0.08165	13.5573
0.08203	0.15765	0.08202	3.16291	0.08183	4.35898	0.0818	13.5508
0.0822	0.15263	0.08218	3.16574	0.08198	4.36589	0.08195	13.5582
0.08235	0.15641	0.08235	3.16578	0.08214	4.36589	0.08213	13.5741
0.08251	0.15044	0.08251	3.15831	0.08231	4.37098	0.08231	13.5759
0.08269	0.15537	0.08269	3.17905	0.0825	4.36534	0.08247	13.5808
0.08285	0.15773	0.08286	3.17517	0.08268	4.3701	0.08262	13.5775
0.08303	0.15379	0.08303	3.16836	0.08285	4.36206	0.08278	13.5825
0.08318	0.15738	0.08319	3.17164	0.08302	4.36478	0.08296	13.5932
0.08335	0.15782	0.08335	3.16133	0.08317	4.38797	0.08314	13.59
0.08353	0.15174	0.08352	3.16472	0.08335	4.37624	0.0833	13.5947
0.08371	0.15542	0.08368	3.17444	0.08353	4.3777	0.08347	13.5968
0.08387	0.16323	0.08382	3.17114	0.0837	4.3751	0.08363	13.5965
0.08404	0.15339	0.08399	3.1703	0.08387	4.37477	0.08381	13.6041
0.0842	0.1526	0.08413	3.16327	0.08403	4.383	0.08399	13.6052
0.08438	0.15999	0.08428	3.17654	0.08419	4.38592	0.08416	13.6181
0.08454	0.16203	0.08445	3.18014	0.08438	4.37797	0.08432	13.6112
0.0847	0.16207	0.08461	3.17909	0.08456	4.38692	0.08448	13.6118
0.08487	0.16276	0.08477	3.18053	0.08473	4.37571	0.08466	13.6193
0.08503	0.1611	0.08494	3.17678	0.08488	4.3901	0.08483	13.6303
0.08521	0.16027	0.08511	3.17882	0.08504	4.38933	0.085	13.6312
0.08538	0.15875	0.0853	3.18239	0.08522	4.38582	0.08515	13.6211
0.08555	0.16519	0.08545	3.18409	0.08539	4.39965	0.08532	13.6303
0.08571	0.16505	0.08562	3.16647	0.08557	4.3834	0.0855	13.6405
0.08588	0.15861	0.08579	3.16368	0.08572	4.40027	0.08567	13.6414
0.08606	0.14989	0.08597	3.18638	0.08588	4.39002	0.08585	13.6617
0.08624	0.16157	0.08615	3.18326	0.08606	4.3921	0.086	13.6533
0.0864	0.16911	0.08631	3.18711	0.08625	4.39249	0.08617	13.6456
0.08656	0.16253	0.08647	3.18691	0.08642	4.39767	0.08634	13.6595
0.08672	0.1698	0.08663	3.18686	0.08658	4.3987	0.08652	13.6616
0.0869	0.16854	0.08681	3.17789	0.08674	4.3987	0.08668	13.661
0.08706	0.1585	0.08698	3.17658	0.08691	4.41048	0.08685	13.6658
0.08721	0.1658	0.08714	3.17802	0.08709	4.40638	0.08701	13.6647
0.08739	0.17147	0.0873	3.18464	0.08726	4.40722	0.08719	13.6757
0.08756	0.1681	0.08747	3.18906	0.08742	4.41012	0.08737	13.6862
0.08774	0.16026	0.08764	3.1937	0.08757	4.41491	0.08752	13.696
0.08789	0.16546	0.08782	3.19356	0.08775	4.41012	0.08768	13.694
0.08804	0.15835	0.08799	3.19515	0.0879	4.40389	0.08785	13.6848
0.08822	0.16462	0.08816	3.18115	0.08805	4.41542	0.08802	13.6858
0.08839	0.17518	0.08832	3.19646	0.08822	4.42065	0.08819	13.6924
0.08856	0.1657	0.0885	3.19866	0.08839	4.41379	0.08834	13.6973
0.08871	0.17476	0.08868	3.19534	0.08857	4.42332	0.0885	13.7119
0.08888	0.16603	0.08884	3.19351	0.08871	4.42425	0.08868	13.707
0.08906	0.16714	0.08902	3.20023	0.08889	4.42453	0.08884	13.7189
0.08923	0.17184	0.08918	3.20314	0.08906	4.43198	0.08899	13.7172
0.0894	0.16999	0.08935	3.19625	0.08924	4.42748	0.08916	13.7184
0.08954	0.1698	0.08953	3.19967	0.08941	4.42126	0.08934	13.7243
0.08972	0.17221	0.0897	3.19654	0.0896	4.42198	0.0895	13.7244
0.08989	0.16178	0.08989	3.20205	0.08975	4.4281	0.08966	13.727
0.09005	0.16546	0.09006	3.20737	0.08991	4.43681	0.08983	13.7307
0.0902	0.17217	0.09021	3.19598	0.09008	4.43609	0.09	13.7297
0.09038	0.16922	0.09038	3.20591	0.09023	4.42928	0.09018	13.735
0.09054	0.18184	0.09055	3.20631	0.09038	4.4275	0.09037	13.7498
0.09069	0.17476	0.09069	3.20103	0.09056	4.43233	0.09052	13.7509
0.09085	0.17343	0.09085	3.20965	0.09074	4.43457	0.09069	13.759
0.09101	0.1743	0.09101	3.20193	0.0909	4.42783	0.09085	13.7579
0.09116	0.17219	0.0912	3.20152	0.09105	4.43454	0.09103	13.7628
0.09131	0.17827	0.09136	3.20642	0.09122	4.43079	0.09121	13.7611
0.09149	0.16682	0.09152	3.21145	0.0914	4.43821	0.09138	13.7661
0.09164	0.17406	0.09169	3.21577	0.09157	4.45366	0.09155	13.7671
0.09179	0.17763	0.09186	3.21488	0.09173	4.4464	0.09171	13.7714
0.09197	0.17166	0.09204	3.20614	0.09188	4.45012	0.09188	13.7723
0.09215	0.17258	0.09222	3.20689	0.09206	4.44733	0.09206	13.7831
0.09232	0.17422	0.09238	3.20786	0.09224	4.44854	0.09224	13.778
0.09247	0.17586	0.09254	3.21418	0.0924	4.44446	0.0924	13.796
0.09264	0.18035	0.09271	3.21721	0.09257	4.44823	0.09256	13.7951
0.09281	0.18928	0.09288	3.20787	0.09273	4.45583	0.09272	13.7905
0.093	0.16842	0.09304	3.2149	0.09291	4.44114	0.0929	13.7996
0.09318	0.18224	0.09321	3.21797	0.09309	4.45193	0.09307	13.7965
0.09336	0.17549	0.09338	3.21959	0.09326	4.46285	0.09323	13.7964
0.09353	0.17298	0.09356	3.21723	0.09343	4.4635	0.09339	13.801
0.09369	0.17917	0.09372	3.21335	0.09358	4.45903	0.09356	13.7893
0.09385	0.16958	0.09387	3.21251	0.09375	4.46832	0.09374	13.8086
0.09403	0.1736	0.09403	3.21852	0.09393	4.45395	0.09389	13.808
0.0942	0.18151	0.09421	3.21178	0.0941	4.465	0.09404	13.8188
0.09436	0.17482	0.09439	3.21831	0.09425	4.46374	0.09422	13.8241
0.09452	0.17632	0.09455	3.2153	0.09441	4.46762	0.09439	13.8208
0.09469	0.18039	0.09472	3.22011	0.09459	4.46824	0.09455	13.8221
0.09486	0.17692	0.09488	3.21941	0.09474	4.46542	0.09471	13.8331
0.09503	0.18499	0.09506	3.22738	0.0949	4.47674	0.09488	13.8309
0.09519	0.17622	0.09523	3.23029	0.09506	4.47289	0.09506	13.8366
0.09535	0.18101	0.09538	3.23037	0.09525	4.47074	0.09523	13.8388
0.09552	0.1853	0.09553	3.22414	0.09542	4.47486	0.09539	13.8307
0.09568	0.17924	0.09571	3.22875	0.09558	4.47175	0.09555	13.8473
0.09583	0.18406	0.09588	3.22636	0.09573	4.47088	0.09572	13.8518
0.096	0.17749	0.09604	3.22979	0.0959	4.48816	0.0959	13.857
0.09619	0.17393	0.0962	3.2304	0.09607	4.47617	0.09606	13.8603
0.09636	0.1812	0.09637	3.22573	0.09623	4.47354	0.09621	13.861
0.0965	0.17511	0.09655	3.22788	0.09639	4.4801	0.09638	13.8593
0.09666	0.18143	0.09671	3.23571	0.09656	4.48826	0.09654	13.8703
0.09684	0.1742	0.09687	3.23147	0.09674	4.48504	0.09668	13.8656
0.097	0.17404	0.09703	3.22981	0.09691	4.49649	0.09684	13.8694
0.09714	0.18811	0.09721	3.2262	0.09708	4.48355	0.097	13.8652
0.09731	0.18187	0.09738	3.23005	0.09724	4.49186	0.09715	13.8689
0.09747	0.181	0.09755	3.22983	0.09741	4.48394	0.09731	13.8871
0.09762	0.186	0.0977	3.23627	0.09759	4.48534	0.09748	13.8802
0.09778	0.17925	0.09787	3.23412	0.09776	4.49913	0.09762	13.8898
0.09795	0.17292	0.09805	3.23741	0.09791	4.49145	0.09779	13.8911
0.09813	0.1859	0.09822	3.23802	0.09807	4.49885	0.09796	13.8822
0.09829	0.19004	0.09839	3.23763	0.09825	4.50775	0.09813	13.8936
0.09845	0.17759	0.09854	3.24855	0.09843	4.49865	0.09829	13.898
0.09863	0.1819	0.09871	3.24094	0.09859	4.50795	0.09845	13.8969
0.09881	0.18908	0.09889	3.23745	0.09873	4.49991	0.09862	13.9038
0.09898	0.18877	0.09904	3.23905	0.0989	4.49311	0.0988	13.9005
0.09914	0.18862	0.09919	3.24172	0.09907	4.50033	0.09897	13.9183
0.09932	0.18577	0.09937	3.24232	0.0992	4.50725	0.09914	13.9147
0.09947	0.19942	0.09955	3.24911	0.09937	4.51209	0.0993	13.9214
0.09965	0.18789	0.0997	3.24685	0.09954	4.5109	0.09947	13.923
0.09982	0.18008	0.09986	3.2433	0.09968	4.50925	0.09965	13.9263
0.09998	0.18088	0.10003	3.25557	0.09985	4.51724	0.09982	13.9377
0.10013	0.18517	0.10021	3.24666	0.10002	4.52159	0.1	13.9336
0.10031	0.1843	0.10038	3.25427	0.10019	4.51851	0.10014	13.9401
0.10049	0.18965	0.10053	3.24612	0.10034	4.52259	0.10031	13.9387
0.10066	0.19474	0.10069	3.24607	0.1005	4.51916	0.10049	13.9439
0.10081	0.19136	0.10085	3.25104	0.10068	4.51461	0.10065	13.9501
0.10097	0.19861	0.10098	3.25713	0.10085	4.51775	0.10082	13.9534
0.10115	0.18442	0.10114	3.24985	0.10101	4.52368	0.10097	13.9626
0.10133	0.18389	0.1013	3.24844	0.10117	4.5235	0.10116	13.9627
0.10148	0.18887	0.10144	3.25316	0.10134	4.52883	0.10133	13.9662
0.10165	0.19239	0.10161	3.26247	0.10151	4.52496	0.10151	13.9616
0.10181	0.19615	0.10179	3.25518	0.10168	4.53727	0.10167	13.972
0.10199	0.19833	0.10195	3.2677	0.10183	4.53497	0.10183	13.9735
0.10213	0.18909	0.10211	3.25855	0.102	4.52795	0.102	13.9698
0.1023	0.19277	0.10229	3.25057	0.10217	4.53984	0.10219	13.9698
0.10247	0.18894	0.10247	3.25244	0.10234	4.52869	0.10236	13.9913
0.10264	0.19269	0.10265	3.26556	0.10249	4.53386	0.10251	13.9925
0.10279	0.19803	0.1028	3.26011	0.10266	4.5431	0.10267	13.9971
0.10294	0.19714	0.10298	3.26257	0.10283	4.53901	0.10284	13.9968
0.10312	0.19119	0.10313	3.26584	0.10298	4.54086	0.10302	13.997
0.10329	0.18992	0.10331	3.26228	0.10314	4.55014	0.10318	13.9975
0.10347	0.19752	0.10348	3.26141	0.10332	4.54978	0.10333	14.0058
0.10362	0.1909	0.10366	3.27175	0.1035	4.54513	0.1035	14.0156
0.1038	0.18622	0.10382	3.26708	0.10367	4.54592	0.10368	14.0125
0.10397	0.20042	0.10399	3.26471	0.10382	4.55295	0.10383	14.0144
0.10414	0.19791	0.10416	3.26676	0.10398	4.55616	0.10398	14.0271
0.1043	0.19806	0.10434	3.26575	0.10415	4.55355	0.10415	14.0262
0.10445	0.19885	0.10451	3.26455	0.10433	4.5546	0.10432	14.0309
0.10463	0.2018	0.10467	3.26538	0.1045	4.55017	0.10448	14.0431
0.10481	0.20126	0.10482	3.26459	0.10465	4.55278	0.10463	14.0388
0.10497	0.19596	0.105	3.26937	0.10482	4.54863	0.10481	14.0461
0.10511	0.20308	0.10518	3.27095	0.105	4.55764	0.10499	14.0503
0.10528	0.19811	0.10536	3.2719	0.10516	4.55965	0.10513	14.0479
0.10546	0.19772	0.10554	3.27532	0.10532	4.55089	0.10529	14.0543
0.10562	0.19503	0.1057	3.26763	0.10548	4.55894	0.10547	14.0532
0.10578	0.1957	0.10587	3.26988	0.10565	4.56097	0.10564	14.066
0.10595	0.19998	0.10603	3.27906	0.10584	4.56086	0.1058	14.0735
0.10613	0.20377	0.10621	3.27601	0.106	4.57678	0.10596	14.0823
0.1063	0.20627	0.10637	3.26713	0.10616	4.56959	0.10613	14.0807
0.10646	0.20343	0.10651	3.27203	0.10632	4.56146	0.10631	14.0853
0.10662	0.20227	0.10669	3.27302	0.1065	4.56941	0.10648	14.0892
0.10679	0.20465	0.10687	3.27893	0.10668	4.56696	0.10663	14.0938
0.10697	0.20001	0.10702	3.29268	0.10685	4.57882	0.10681	14.0949
0.10714	0.20383	0.10717	3.28043	0.107	4.56015	0.10697	14.0998
0.10729	0.20347	0.10735	3.27608	0.10716	4.55628	0.10715	14.11
0.10745	0.20071	0.10752	3.27503	0.10733	4.56844	0.10733	14.1195
0.10763	0.20684	0.10768	3.28331	0.10749	4.57139	0.1075	14.1163
0.10781	0.20526	0.10785	3.28845	0.10763	4.58005	0.10767	14.1263
0.10797	0.21152	0.108	3.28329	0.10781	4.58665	0.10782	14.1311
0.10813	0.19991	0.10819	3.28631	0.10799	4.58098	0.108	14.1271
0.10829	0.19324	0.10836	3.28744	0.10815	4.58107	0.10817	14.1246
0.10847	0.20036	0.10855	3.2876	0.10832	4.58023	0.10834	14.1418
0.10863	0.20801	0.10869	3.29094	0.10848	4.58447	0.10849	14.1395
0.10879	0.21556	0.10885	3.29283	0.10865	4.59313	0.10866	14.1466
0.10897	0.20717	0.10902	3.29375	0.10883	4.58901	0.10884	14.1496
0.10913	0.202	0.10917	3.2849	0.10899	4.58242	0.10901	14.1374
0.10931	0.19377	0.10932	3.28932	0.10917	4.58996	0.10917	14.1532
0.10948	0.2046	0.10949	3.28472	0.10932	4.59324	0.10933	14.1708
0.10964	0.20428	0.10967	3.28627	0.1095	4.59106	0.1095	14.1625
0.10979	0.21102	0.10981	3.29606	0.10968	4.6001	0.10968	14.1655
0.10997	0.20634	0.10997	3.28581	0.10987	4.60143	0.10984	14.1722
0.11013	0.20303	0.11015	3.29857	0.11003	4.58115	0.10999	14.1773
0.1103	0.20175	0.11032	3.30589	0.1102	4.59993	0.11016	14.1856
0.11044	0.2016	0.11048	3.30323	0.11036	4.5945	0.11033	14.1894
0.11062	0.19865	0.11063	3.29929	0.11053	4.60369	0.11049	14.1908
0.1108	0.2071	0.11081	3.28817	0.1107	4.6073	0.11064	14.1916
0.11099	0.20524	0.11097	3.30114	0.11087	4.60332	0.11081	14.1927
0.11115	0.21042	0.11112	3.29199	0.11103	4.61427	0.11099	14.2058
0.11131	0.20407	0.11128	3.29906	0.11119	4.60436	0.11116	14.208
0.11147	0.20795	0.11146	3.3045	0.11137	4.60014	0.11132	14.2221
0.11165	0.20317	0.11161	3.30309	0.11154	4.62422	0.11148	14.2239
0.11181	0.21387	0.11178	3.30492	0.11171	4.62362	0.11165	14.2179
0.11196	0.20711	0.11194	3.2997	0.11188	4.61462	0.11181	14.2257
0.11213	0.2141	0.11211	3.30785	0.11204	4.61903	0.11197	14.2269
0.1123	0.20465	0.11228	3.30077	0.11222	4.61012	0.11213	14.2244
0.11247	0.21155	0.11243	3.30528	0.1124	4.61237	0.1123	14.2257
0.11264	0.2051	0.1126	3.31271	0.11258	4.61855	0.11245	14.2398
0.11279	0.21188	0.11278	3.30565	0.11275	4.64557	0.11261	14.2424
0.11297	0.20782	0.11295	3.305	0.11291	4.62522	0.11278	14.2599
0.11313	0.21491	0.11313	3.30892	0.11308	4.61176	0.11296	14.2544
0.11329	0.21536	0.1133	3.30895	0.11325	4.62881	0.11312	14.245
0.11345	0.20897	0.11346	3.31412	0.11343	4.62587	0.1133	14.2555
0.11363	0.20899	0.11363	3.31551	0.1136	4.63925	0.11346	14.2685
0.1138	0.2099	0.11381	3.3178	0.11375	4.6336	0.11363	14.2623
0.11397	0.22057	0.11399	3.31601	0.11391	4.61639	0.1138	14.2677
0.11412	0.21846	0.11417	3.30668	0.11409	4.61834	0.11396	14.2671
0.11429	0.21021	0.11434	3.31168	0.11426	4.63155	0.11414	14.2831
0.11447	0.20738	0.11451	3.3183	0.11441	4.63602	0.11431	14.2889
0.11463	0.21202	0.11467	3.31273	0.11457	4.64858	0.11447	14.2898
0.1148	0.21835	0.11484	3.31302	0.11475	4.63581	0.11465	14.295
0.11495	0.21913	0.11502	3.31884	0.11492	4.63793	0.11482	14.2827
0.11513	0.22556	0.11518	3.31541	0.11509	4.6396	0.11498	14.2962
0.11531	0.21533	0.11534	3.32621	0.11524	4.64381	0.11513	14.2914
0.11549	0.22047	0.11551	3.31851	0.11541	4.6447	0.11531	14.3041
0.11567	0.22203	0.11569	3.3191	0.11558	4.65192	0.11547	14.307
0.11581	0.21592	0.11587	3.31105	0.11572	4.63248	0.11562	14.3118
0.11597	0.20536	0.11604	3.32673	0.11588	4.64774	0.11579	14.3183
0.11615	0.20863	0.1162	3.31933	0.11605	4.64968	0.11597	14.324
0.11633	0.21249	0.11637	3.32426	0.11619	4.65862	0.11614	14.3237
0.11649	0.2184	0.11653	3.32056	0.11635	4.65452	0.1163	14.3354
0.11664	0.21909	0.11671	3.32244	0.11651	4.6619	0.11647	14.3231
0.11681	0.21054	0.11689	3.32986	0.11666	4.65583	0.11663	14.3342
0.11695	0.20802	0.11705	3.33008	0.11681	4.65675	0.1168	14.3336
0.11711	0.23168	0.11721	3.32982	0.11699	4.65946	0.11696	14.3393
0.11729	0.22439	0.11738	3.32411	0.11715	4.65515	0.11711	14.3498
0.11747	0.22585	0.11755	3.32749	0.11732	4.65965	0.11729	14.3548
0.11764	0.21149	0.11772	3.32637	0.11748	4.65053	0.11747	14.3546
0.11781	0.21448	0.11787	3.32913	0.11766	4.67545	0.11764	14.3636
0.11797	0.2135	0.11803	3.32858	0.11783	4.66362	0.1178	14.3765
0.11813	0.2284	0.11821	3.32503	0.118	4.66577	0.11797	14.3737
0.1183	0.22478	0.11838	3.34002	0.11817	4.66308	0.11813	14.3686
0.11847	0.22063	0.11854	3.33711	0.11833	4.66387	0.11829	14.3733
0.11861	0.22039	0.1187	3.34424	0.1185	4.67901	0.11845	14.3804
0.11878	0.22841	0.11887	3.33572	0.11869	4.67954	0.11861	14.3901
0.11896	0.2219	0.11905	3.34211	0.11887	4.66998	0.11879	14.3883
0.11914	0.22554	0.1192	3.34029	0.11903	4.67048	0.11896	14.3897
0.1193	0.21792	0.11936	3.33651	0.1192	4.67396	0.11913	14.4023
0.11949	0.21692	0.11953	3.34202	0.11935	4.67231	0.11932	14.4001
0.11967	0.22048	0.11969	3.34306	0.11953	4.67752	0.11948	14.4129
0.11983	0.21634	0.11984	3.33337	0.11971	4.68635	0.11963	14.4168
0.12	0.22577	0.12	3.33812	0.11987	4.67593	0.11981	14.4098
0.12017	0.22739	0.12017	3.34409	0.12003	4.69151	0.11999	14.4227
0.12035	0.22197	0.12032	3.34769	0.12019	4.676	0.12014	14.4157
0.12051	0.22862	0.12047	3.34591	0.12037	4.68117	0.12031	14.4392
0.12067	0.23406	0.12064	3.33725	0.12055	4.68608	0.12049	14.4281
0.12084	0.22439	0.12079	3.3393	0.12072	4.68604	0.12066	14.4345
0.12102	0.22423	0.12094	3.34597	0.12089	4.69349	0.12084	14.442
0.1212	0.22831	0.12111	3.34802	0.12105	4.68892	0.121	14.4482
0.12138	0.22552	0.12128	3.34621	0.12122	4.70139	0.12115	14.4602
0.12154	0.22382	0.12145	3.34454	0.1214	4.69934	0.12132	14.4545
0.12171	0.22585	0.12162	3.34379	0.12157	4.69878	0.12149	14.4503
0.12189	0.23032	0.12179	3.35385	0.12174	4.6983	0.12166	14.4659
0.12206	0.22363	0.12196	3.34908	0.1219	4.70748	0.12181	14.465
0.12224	0.23209	0.12213	3.35817	0.12207	4.69677	0.12197	14.4738
0.1224	0.24023	0.12229	3.35421	0.12225	4.70334	0.12215	14.4661
0.12256	0.24228	0.12245	3.34876	0.12243	4.69894	0.12231	14.4655
0.12272	0.2283	0.12262	3.3545	0.1226	4.69727	0.12248	14.4762
0.1229	0.23085	0.12281	3.34952	0.12276	4.70281	0.12263	14.4862
0.12307	0.2171	0.12297	3.35229	0.12291	4.69875	0.12281	14.4939
0.12323	0.22713	0.12315	3.36241	0.12308	4.70885	0.12298	14.494
0.12339	0.23404	0.1233	3.35954	0.12326	4.70724	0.12312	14.4975
0.12356	0.23787	0.12347	3.35927	0.1234	4.71788	0.1233	14.5147
0.12374	0.23627	0.12365	3.36409	0.12357	4.72104	0.12347	14.5016
0.12389	0.2343	0.12383	3.36457	0.12375	4.72013	0.12364	14.504
0.12406	0.23862	0.12401	3.36518	0.12392	4.72052	0.1238	14.5105
0.12422	0.24312	0.12418	3.35963	0.12409	4.72199	0.12395	14.5177
0.1244	0.2293	0.12436	3.35005	0.12426	4.6929	0.12412	14.5159
0.12457	0.23301	0.12452	3.35284	0.12442	4.71881	0.1243	14.5142
0.12472	0.22888	0.1247	3.36755	0.12459	4.73224	0.12447	14.5289
0.12489	0.23691	0.12487	3.3634	0.12474	4.72972	0.12464	14.5389
0.12506	0.22776	0.12506	3.37079	0.12491	4.73349	0.1248	14.5325
0.12525	0.23907	0.12523	3.371	0.12506	4.72128	0.12497	14.5452
0.1254	0.23165	0.12539	3.37872	0.12524	4.74867	0.12515	14.5434
0.12555	0.23652	0.12554	3.37525	0.12541	4.72961	0.12531	14.5554
0.12572	0.23347	0.12572	3.36675	0.12556	4.73477	0.12547	14.5525
0.1259	0.24242	0.1259	3.35815	0.12572	4.73053	0.12563	14.5589
0.12606	0.2403	0.12605	3.36947	0.12589	4.72601	0.12581	14.5463
0.12621	0.23718	0.12619	3.36689	0.12607	4.73047	0.126	14.5594
0.12638	0.2298	0.12637	3.37051	0.12622	4.743	0.12616	14.5713
0.12655	0.23127	0.12653	3.37281	0.12639	4.73464	0.12634	14.5822
0.12671	0.23658	0.12668	3.37071	0.12656	4.73566	0.1265	14.5834
0.12686	0.23473	0.12685	3.37101	0.12674	4.7383	0.12667	14.5773
0.12703	0.23686	0.12703	3.3771	0.1269	4.73608	0.12684	14.5812
0.12722	0.23698	0.12719	3.3785	0.12707	4.75017	0.12702	14.5833
0.12738	0.23312	0.12733	3.37462	0.12723	4.74524	0.12719	14.5904
0.12753	0.24339	0.1275	3.37164	0.12741	4.73825	0.12736	14.5913
0.12769	0.2373	0.12768	3.37531	0.12758	4.73748	0.12751	14.5913
0.12787	0.24221	0.12784	3.37742	0.12773	4.736	0.12769	14.5965
0.12803	0.239	0.12803	3.37778	0.12789	4.75302	0.12787	14.605
0.1282	0.23796	0.12817	3.37616	0.12806	4.75116	0.12804	14.614
0.12836	0.23619	0.12835	3.37824	0.12823	4.74615	0.12822	14.6247
0.12854	0.24812	0.12852	3.38905	0.12839	4.75281	0.12838	14.6163
0.12872	0.23701	0.1287	3.38198	0.12854	4.75291	0.12855	14.6245
0.12889	0.24552	0.12885	3.38492	0.12872	4.75803	0.12872	14.6315
0.12908	0.24762	0.12901	3.38182	0.12889	4.7581	0.12891	14.6287
0.12925	0.24257	0.12919	3.37885	0.12906	4.75195	0.12908	14.6396
0.12941	0.25413	0.12936	3.38271	0.12921	4.75165	0.12924	14.6341
0.12956	0.23918	0.12955	3.38502	0.12938	4.76431	0.12939	14.6385
0.12973	0.23721	0.12971	3.38078	0.12956	4.76426	0.12956	14.655
0.12988	0.23063	0.12987	3.39173	0.12974	4.76393	0.12974	14.6565
0.13004	0.24917	0.13003	3.39302	0.1299	4.76094	0.12989	14.6505
0.13021	0.24931	0.13021	3.38913	0.13006	4.7602	0.13006	14.6612
0.13038	0.23576	0.13039	3.39137	0.13022	4.77291	0.13022	14.6653
0.13056	0.25154	0.13055	3.39847	0.13039	4.77868	0.1304	14.6765
0.13071	0.24555	0.13072	3.38726	0.13056	4.76725	0.13057	14.6721
0.13088	0.24766	0.13088	3.39766	0.13071	4.76744	0.13072	14.679
0.13106	0.24006	0.13106	3.38806	0.13088	4.77273	0.13088	14.6736
0.13124	0.24707	0.13122	3.39337	0.13105	4.77747	0.13106	14.6828
0.13141	0.23054	0.13138	3.3955	0.13122	4.7798	0.13123	14.6971
0.13157	0.24957	0.13153	3.39517	0.13137	4.78536	0.13139	14.6937
0.13173	0.25713	0.13171	3.3979	0.13153	4.77781	0.13156	14.7104
0.13191	0.25091	0.13189	3.39946	0.13171	4.77319	0.13172	14.7066
0.13207	0.25134	0.13204	3.39236	0.13188	4.7893	0.1319	14.7067
0.13223	0.2412	0.1322	3.39887	0.13204	4.79254	0.13207	14.7254
0.13238	0.24661	0.13238	3.3953	0.13219	4.79092	0.13223	14.7152
0.13255	0.24378	0.13256	3.39331	0.13237	4.78896	0.13238	14.727
0.13271	0.24368	0.13272	3.39887	0.13255	4.78916	0.13256	14.7253
0.13286	0.25123	0.13287	3.40835	0.1327	4.78405	0.13273	14.7286
0.13303	0.25254	0.13303	3.40087	0.13287	4.7825	0.13288	14.7431
0.1332	0.24554	0.13321	3.41407	0.13304	4.79063	0.13304	14.7487
0.13334	0.25149	0.13338	3.40138	0.13321	4.79441	0.13321	14.7492
0.1335	0.24731	0.13354	3.40835	0.13338	4.79901	0.13338	14.7525
0.13368	0.2483	0.1337	3.41158	0.13356	4.79945	0.13353	14.7566
0.13385	0.24419	0.13387	3.39476	0.1337	4.80775	0.13369	14.7581
0.134	0.242	0.13406	3.4	0.13388	4.8001	0.13387	14.762
0.13416	0.24365	0.13422	3.40295	0.13405	4.80102	0.13404	14.7678
0.13434	0.25479	0.13438	3.40957	0.13422	4.80097	0.1342	14.7693
0.13448	0.25029	0.13454	3.40957	0.13437	4.80264	0.13437	14.7693
0.13463	0.25232	0.13472	3.41175	0.13453	4.80283	0.13453	14.7776
0.13481	0.24559	0.13489	3.40658	0.13471	4.79894	0.13472	14.7845
0.13498	0.25574	0.13505	3.41282	0.13488	4.81224	0.1349	14.7996
0.13512	0.25816	0.1352	3.41372	0.13503	4.81123	0.13507	14.8015
0.13528	0.24952	0.13538	3.41409	0.1352	4.81463	0.13522	14.8033
0.13546	0.25043	0.13556	3.41962	0.13537	4.8232	0.13538	14.801
0.13563	0.24915	0.13572	3.41471	0.13555	4.81069	0.13556	14.8004
0.1358	0.25985	0.13588	3.41471	0.13571	4.811	0.13573	14.8201
0.13596	0.25418	0.13604	3.42633	0.13585	4.80578	0.13589	14.8167
0.13613	0.25758	0.13622	3.41773	0.13603	4.81196	0.13605	14.8208
0.1363	0.24431	0.13638	3.41301	0.13621	4.82532	0.13622	14.8212
0.13647	0.25157	0.13651	3.42938	0.13637	4.81801	0.1364	14.8422
0.13662	0.25438	0.13668	3.41954	0.13653	4.82033	0.13656	14.843
0.13679	0.26461	0.13686	3.4238	0.13669	4.82588	0.13671	14.8401
0.13696	0.24934	0.13701	3.42664	0.13687	4.84033	0.13688	14.8588
0.13713	0.25616	0.13716	3.42056	0.13704	4.83368	0.13705	14.8461
0.1373	0.25034	0.13734	3.41629	0.13721	4.83484	0.13722	14.8636
0.13747	0.25798	0.13751	3.42317	0.13736	4.82166	0.13736	14.8576
0.13763	0.25816	0.13765	3.42654	0.13753	4.81321	0.13753	14.8593
0.1378	0.25648	0.13781	3.42838	0.1377	4.82679	0.13772	14.8728
0.13798	0.25319	0.13799	3.42574	0.13786	4.82799	0.13789	14.8776
0.13811	0.24919	0.13816	3.43455	0.13801	4.83232	0.13805	14.8971
0.13829	0.26263	0.13829	3.42096	0.13819	4.8402	0.13821	14.8954
0.13846	0.26586	0.13847	3.42111	0.13836	4.84602	0.13838	14.8918
0.13864	0.26928	0.13864	3.41806	0.13852	4.84661	0.13855	14.8951
0.1388	0.26019	0.1388	3.4192	0.13868	4.84478	0.13872	14.9109
0.13894	0.25899	0.13896	3.43219	0.13885	4.8477	0.13888	14.9033
0.13913	0.25408	0.13912	3.42141	0.13902	4.85342	0.13904	14.9126
0.1393	0.25413	0.1393	3.43826	0.13918	4.84367	0.13921	14.9152
0.13947	0.26009	0.13947	3.4401	0.13933	4.84707	0.13936	14.9202
0.13961	0.25896	0.13962	3.43876	0.1395	4.83817	0.13951	14.9214
0.13978	0.25741	0.13978	3.4436	0.13967	4.84254	0.13968	14.9245
0.13997	0.25865	0.13996	3.42847	0.13982	4.84363	0.13981	14.9324
0.14014	0.25672	0.14012	3.43072	0.13998	4.85385	0.13997	14.9331
0.14031	0.26546	0.14026	3.4353	0.14015	4.85584	0.14013	14.9411
0.14045	0.25869	0.14044	3.43196	0.14033	4.86011	0.14027	14.9442
0.14063	0.26031	0.14062	3.44003	0.14047	4.85343	0.14044	14.942
0.1408	0.26367	0.14079	3.43972	0.14064	4.86181	0.14062	14.9527
0.14097	0.26365	0.14095	3.43307	0.14081	4.85838	0.14081	14.9548
0.14111	0.2714	0.1411	3.44243	0.141	4.85494	0.141	14.9586
0.14128	0.26038	0.14128	3.43948	0.14117	4.86458	0.14116	14.974
0.14146	0.25073	0.14145	3.44728	0.14133	4.8594	0.14133	14.9692
0.14162	0.2638	0.14161	3.43875	0.14149	4.86745	0.14148	14.979
0.14178	0.26965	0.14178	3.43981	0.14166	4.85589	0.14166	14.9734
0.14194	0.2628	0.14194	3.4401	0.14184	4.87682	0.14184	14.9943
0.14212	0.26895	0.14212	3.44995	0.142	4.8628	0.14203	15.0018
0.14229	0.26163	0.14229	3.44395	0.14216	4.87893	0.14219	14.9973
0.14247	0.25976	0.14247	3.44975	0.14232	4.87717	0.14236	15.004
0.14262	0.26347	0.14264	3.44533	0.1425	4.88329	0.14251	15.0003
0.14279	0.27296	0.14279	3.45219	0.14268	4.86553	0.14269	15.013
0.14297	0.26822	0.14297	3.45007	0.14284	4.87982	0.14287	15.0169
0.14313	0.25684	0.14314	3.44934	0.14298	4.86695	0.14303	15.0256
0.1433	0.26056	0.14328	3.44818	0.14315	4.87954	0.14318	15.0284
0.14344	0.26984	0.14344	3.44953	0.14331	4.87746	0.14335	15.0322
0.14363	0.27249	0.14361	3.45216	0.14348	4.87599	0.14353	15.0416
0.14381	0.26692	0.14379	3.45468	0.14363	4.88322	0.1437	15.0458
0.14399	0.26748	0.14394	3.45083	0.14381	4.89691	0.14388	15.0414
0.14415	0.26972	0.14411	3.44799	0.14399	4.88912	0.14402	15.0602
0.14429	0.27045	0.14428	3.46062	0.14416	4.88171	0.14419	15.0466
0.14447	0.26749	0.14446	3.45896	0.14434	4.88287	0.14437	15.064
0.14465	0.26753	0.14464	3.46132	0.14449	4.88522	0.14454	15.0691
0.14482	0.27526	0.14481	3.4603	0.14466	4.88651	0.14469	15.0909
0.14499	0.26161	0.14497	3.45776	0.14484	4.89218	0.14485	15.0794
0.14516	0.26719	0.14513	3.45417	0.145	4.8943	0.14503	15.0796
0.14531	0.27205	0.14531	3.45633	0.14517	4.88375	0.1452	15.0905
0.14549	0.2708	0.14549	3.46027	0.14532	4.90227	0.14535	15.0833
0.14564	0.27584	0.14565	3.46953	0.1455	4.89492	0.1455	15.1006
0.1458	0.27864	0.14581	3.46273	0.14567	4.90436	0.14568	15.0949
0.14597	0.25588	0.14598	3.46748	0.14584	4.90145	0.14584	15.1072
0.14614	0.27449	0.14616	3.47149	0.14599	4.89617	0.14599	15.1003
0.1463	0.27703	0.14633	3.46629	0.14616	4.89815	0.14616	15.1146
0.14646	0.27292	0.1465	3.47151	0.14634	4.90588	0.14633	15.1165
0.14663	0.27268	0.14665	3.46648	0.14651	4.90224	0.14649	15.1269
0.1468	0.26615	0.14683	3.46658	0.14668	4.90393	0.14664	15.1274
0.14699	0.28076	0.147	3.47005	0.14684	4.90545	0.14681	15.1358
0.14714	0.27834	0.14718	3.46677	0.14701	4.91648	0.14699	15.1328
0.1473	0.2793	0.14733	3.47207	0.14719	4.90912	0.14715	15.1456
0.14747	0.27274	0.14748	3.47934	0.14737	4.91208	0.1473	15.1412
0.14765	0.27214	0.14765	3.46627	0.14754	4.9168	0.14747	15.1576
0.1478	0.27245	0.14782	3.46059	0.14772	4.90942	0.14765	15.1547
0.14796	0.26701	0.14796	3.48517	0.14789	4.91279	0.14781	15.1597
0.14813	0.28353	0.14813	3.48847	0.14806	4.91725	0.14796	15.1603
0.14831	0.27329	0.1483	3.46934	0.14823	4.92471	0.14812	15.1685
0.14846	0.27986	0.14847	3.47535	0.14841	4.9279	0.14829	15.1723
0.14861	0.2825	0.14863	3.47172	0.14859	4.9222	0.14845	15.1707
0.14878	0.27606	0.14878	3.47967	0.14876	4.92961	0.14861	15.1853
0.14896	0.28366	0.14896	3.48316	0.14893	4.92567	0.14878	15.1901
0.14914	0.28006	0.14914	3.47585	0.14908	4.93045	0.14896	15.2003
0.14931	0.26434	0.14931	3.49025	0.14925	4.92916	0.14914	15.2059
0.14945	0.27681	0.14947	3.47796	0.14943	4.9276	0.14929	15.1924
0.14963	0.27261	0.14963	3.4798	0.14959	4.92181	0.14944	15.2032
0.14981	0.27698	0.1498	3.49226	0.14975	4.9309	0.14962	15.2166
0.14997	0.27988	0.14997	3.47577	0.14991	4.93812	0.1498	15.2128
0.15012	0.28377	0.15014	3.48502	0.15009	4.93569	0.14998	15.2277
0.15029	0.28118	0.15029	3.47841	0.15026	4.9388	0.15014	15.2307
0.15047	0.2893	0.15047	3.48139	0.15042	4.94057	0.1503	15.2297
0.15064	0.26954	0.15065	3.48666	0.15057	4.93955	0.15047	15.2377
0.15079	0.28188	0.15082	3.48899	0.15075	4.95209	0.15065	15.243
0.15095	0.26181	0.15099	3.48971	0.15093	4.94525	0.15082	15.2428
0.15112	0.26525	0.15115	3.48927	0.1511	4.93739	0.15097	15.2521
0.1513	0.28827	0.15133	3.48658	0.15125	4.93464	0.15113	15.2482
0.15147	0.2779	0.1515	3.49585	0.15141	4.94185	0.15131	15.2569
0.15163	0.28954	0.15168	3.49227	0.15159	4.94536	0.15148	15.266
0.15179	0.28117	0.15185	3.48696	0.15175	4.95761	0.15162	15.2629
0.15197	0.27909	0.15202	3.49033	0.15189	4.94738	0.15178	15.2794
0.15214	0.28316	0.15217	3.48999	0.15206	4.95363	0.15195	15.2819
0.15229	0.30251	0.15234	3.49404	0.15224	4.95735	0.15214	15.2923
0.15245	0.2868	0.15252	3.50678	0.15239	4.96167	0.15229	15.2972
0.15262	0.28901	0.15268	3.50498	0.15254	4.95574	0.15245	15.2887
0.15279	0.28705	0.15285	3.49947	0.15272	4.95704	0.15263	15.3092
0.15297	0.29479	0.15301	3.50288	0.15288	4.95771	0.1528	15.303
0.15312	0.26995	0.15318	3.50182	0.15305	4.95953	0.15295	15.3165
0.15329	0.29248	0.15336	3.50442	0.15321	4.96182	0.15311	15.3162
0.15346	0.30521	0.15352	3.49954	0.15338	4.9605	0.1533	15.3153
0.15364	0.28726	0.15367	3.49981	0.15356	4.96199	0.15347	15.3304
0.15381	0.2799	0.15384	3.50989	0.15374	4.96492	0.15365	15.3217
0.15396	0.2779	0.15402	3.50916	0.1539	4.96736	0.15381	15.3473
0.15413	0.27937	0.15417	3.50438	0.15404	4.97025	0.15396	15.3441
0.1543	0.27264	0.15432	3.51113	0.15422	4.97045	0.15413	15.3442
0.15447	0.31493	0.1545	3.51013	0.1544	4.97051	0.1543	15.3477
0.15462	0.28078	0.15467	3.50246	0.15458	4.969	0.15446	15.3545
0.15479	0.28667	0.15482	3.51208	0.15476	4.97699	0.15461	15.3611
0.15497	0.27852	0.15497	3.51139	0.15493	4.97629	0.15479	15.3738
0.15515	0.28081	0.15515	3.50624	0.15509	4.98359	0.15497	15.3622
0.15533	0.30057	0.15531	3.50553	0.15525	4.97689	0.15514	15.3765
0.1555	0.26536	0.15544	3.50537	0.15542	4.97941	0.1553	15.3843
0.15569	0.28887	0.15561	3.51945	0.1556	4.98636	0.15545	15.3825
0.15585	0.29992	0.15577	3.51322	0.15574	4.99163	0.15563	15.39
0.15602	0.29537	0.15593	3.52548	0.15591	4.98129	0.15579	15.3959
0.15618	0.29513	0.1561	3.51523	0.15608	4.9864	0.15597	15.3977
0.15636	0.29731	0.15628	3.52628	0.15624	4.97475	0.15612	15.4032
0.15654	0.27143	0.15645	3.52311	0.15641	4.97847	0.15629	15.4137
0.15671	0.2816	0.15661	3.51132	0.15658	4.99511	0.15647	15.4156
0.15689	0.28883	0.15677	3.5137	0.15675	4.99607	0.15665	15.4179
0.15706	0.30073	0.15694	3.52533	0.15693	4.99016	0.15682	15.4303
0.15722	0.29641	0.15712	3.51276	0.15709	4.99477	0.15698	15.4336
0.15739	0.29626	0.1573	3.51683	0.15724	4.98494	0.15714	15.4383
0.15756	0.29674	0.15745	3.52669	0.15741	4.99831	0.15731	15.4406
0.15772	0.2974	0.1576	3.51765	0.15759	5.01127	0.15749	15.4474
0.15788	0.30438	0.15778	3.52307	0.15776	4.99585	0.15766	15.4386
0.15806	0.29632	0.15796	3.52875	0.15793	4.99566	0.15783	15.452
0.15824	0.29058	0.15812	3.52417	0.15809	4.99808	0.15799	15.47
0.15841	0.27554	0.15828	3.5266	0.15825	5.00604	0.15816	15.4688
0.15856	0.29106	0.15846	3.52356	0.15842	5.00974	0.15833	15.4687
0.15872	0.30049	0.15863	3.51237	0.15858	5.01035	0.15848	15.4721
0.1589	0.31115	0.15881	3.5289	0.15873	5.0076	0.15863	15.4763
0.15906	0.31485	0.15898	3.5283	0.1589	5.00366	0.1588	15.49
0.15922	0.29099	0.15916	3.5295	0.15908	5.01799	0.15895	15.4902
0.15939	0.30308	0.15933	3.5289	0.15923	5.0264	0.1591	15.4921
0.15956	0.29469	0.15949	3.53827	0.15938	5.01772	0.15928	15.4894
0.15974	0.28942	0.15966	3.52987	0.15956	5.01529	0.15946	15.4865
0.1599	0.29992	0.15984	3.53688	0.15972	5.01361	0.15964	15.5004
0.16007	0.30823	0.16002	3.53093	0.15987	5.01209	0.15981	15.5083
0.16022	0.30308	0.16018	3.53271	0.16003	5.01322	0.15997	15.5144
0.16041	0.30525	0.16035	3.53116	0.16021	5.02234	0.16014	15.5157
0.16056	0.2901	0.16051	3.53918	0.16036	5.01872	0.16031	15.5181
0.16071	0.301	0.16069	3.54393	0.16052	5.02865	0.16049	15.528
0.16088	0.30477	0.16087	3.53967	0.16069	5.03057	0.16067	15.5267
0.16106	0.29519	0.16105	3.54448	0.16087	5.03409	0.16085	15.5299
0.16123	0.29957	0.16122	3.54185	0.16103	5.03116	0.16101	15.5265
0.16138	0.29746	0.16138	3.53801	0.1612	5.02845	0.16117	15.528
0.16156	0.29924	0.16154	3.54763	0.16136	5.02454	0.16134	15.5378
0.16172	0.30116	0.16172	3.54237	0.16153	5.02893	0.16153	15.539
0.1619	0.29308	0.16189	3.54648	0.16171	5.03396	0.16169	15.5517
0.16207	0.30053	0.16205	3.54063	0.16188	5.03845	0.16186	15.551
0.16222	0.30958	0.16221	3.53856	0.16204	5.02884	0.16202	15.5631
0.16238	0.30563	0.16238	3.53175	0.1622	5.04171	0.1622	15.5608
0.16255	0.30497	0.16255	3.53809	0.16238	5.03586	0.16238	15.571
0.16273	0.3107	0.16271	3.54808	0.16255	5.04569	0.16256	15.5855
0.16287	0.30218	0.16286	3.55108	0.16272	5.05182	0.16274	15.577
0.16303	0.30786	0.16303	3.55083	0.16289	5.04458	0.1629	15.5759
0.16321	0.29475	0.1632	3.5528	0.16305	5.04154	0.16306	15.5914
0.16338	0.30694	0.16336	3.54986	0.16323	5.0486	0.16322	15.5975
0.16353	0.30581	0.1635	3.54521	0.1634	5.04463	0.1634	15.5928
0.16369	0.30311	0.16368	3.55187	0.16359	5.05289	0.16357	15.6052
0.16387	0.30901	0.16386	3.5467	0.16374	5.04336	0.16373	15.6091
0.16403	0.30938	0.16403	3.55632	0.1639	5.03892	0.16389	15.6191
0.16419	0.30827	0.16419	3.55598	0.16406	5.054	0.16406	15.6192
0.16434	0.30409	0.16435	3.55526	0.16424	5.049	0.16424	15.6136
0.16452	0.31573	0.16453	3.55604	0.16439	5.06878	0.1644	15.6032
0.16469	0.29902	0.1647	3.55396	0.16455	5.06699	0.16456	15.5975
0.16485	0.30751	0.16486	3.55803	0.16472	5.05436	0.16472	15.6052
0.16501	0.30731	0.16502	3.5571	0.1649	5.05597	0.1649	15.6172
0.16519	0.30112	0.1652	3.55727	0.16506	5.06689	0.16507	15.626
0.16537	0.32035	0.16538	3.55236	0.16521	5.05863	0.16524	15.6174
0.16554	0.30513	0.16556	3.5528	0.16538	5.06469	0.16539	15.6345
0.16571	0.30623	0.16572	3.56098	0.16555	5.05907	0.16556	15.6313
0.16587	0.31738	0.16588	3.56257	0.16572	5.06507	0.16574	15.6365
0.16604	0.30719	0.16604	3.56949	0.16587	5.0731	0.1659	15.6402
0.16622	0.31434	0.16621	3.56117	0.16603	5.0772	0.16605	15.6449
0.1664	0.31872	0.16639	3.56612	0.16621	5.07537	0.16622	15.6563
0.16657	0.29809	0.16655	3.56779	0.16638	5.07221	0.1664	15.6517
0.16674	0.30561	0.16671	3.5646	0.16654	5.07613	0.16656	15.6576
0.1669	0.3063	0.16688	3.56694	0.16669	5.07139	0.16673	15.6699
0.16706	0.30827	0.16706	3.56335	0.16687	5.0743	0.16688	15.6804
0.16724	0.31074	0.16722	3.56429	0.16705	5.08037	0.16706	15.6771
0.16739	0.31161	0.16738	3.57098	0.16721	5.07907	0.16723	15.6926
0.16756	0.30992	0.16754	3.56489	0.16735	5.08329	0.16739	15.6828
0.16772	0.31201	0.16772	3.56861	0.16753	5.08668	0.16755	15.7015
0.1679	0.31841	0.16789	3.57113	0.1677	5.08252	0.16772	15.7021
0.16807	0.31659	0.16805	3.57851	0.16786	5.08758	0.1679	15.7028
0.16822	0.302	0.16821	3.57984	0.168	5.08646	0.16807	15.7079
0.16838	0.31757	0.16838	3.57659	0.16818	5.10122	0.16823	15.7111
0.16855	0.3061	0.16855	3.57766	0.16835	5.08809	0.16838	15.7153
0.16872	0.30839	0.16871	3.5771	0.16849	5.08868	0.16855	15.7268
0.16886	0.31779	0.16886	3.57186	0.16866	5.08693	0.1687	15.7292
0.16903	0.31782	0.16903	3.56499	0.16884	5.09148	0.16885	15.729
0.16921	0.32349	0.1692	3.57993	0.16901	5.09922	0.16903	15.7348
0.16938	0.31599	0.16937	3.57807	0.16915	5.10086	0.1692	15.74
0.16954	0.32622	0.16953	3.58878	0.16931	5.12319	0.16935	15.7449
0.1697	0.31985	0.16969	3.57664	0.16949	5.09337	0.1695	15.7425
0.16987	0.30697	0.16987	3.5911	0.16964	5.10358	0.16968	15.7444
0.17004	0.30954	0.17005	3.58605	0.1698	5.10294	0.16983	15.7587
0.17021	0.30415	0.1702	3.57854	0.16997	5.10046	0.16997	15.7672
0.17037	0.31286	0.17037	3.58465	0.17015	5.10465	0.17015	15.7735
0.17054	0.3225	0.17053	3.57771	0.17032	5.10429	0.17031	15.7755
0.17072	0.30876	0.17071	3.58099	0.17049	5.10862	0.17047	15.7743
0.17089	0.32738	0.17088	3.58264	0.17065	5.11568	0.17064	15.7825
0.17105	0.31961	0.17102	3.58491	0.17081	5.11561	0.17081	15.788
0.17122	0.32517	0.17119	3.58532	0.17099	5.10956	0.17098	15.8016
0.17138	0.32347	0.17137	3.58377	0.17116	5.11642	0.17114	15.7856
0.17156	0.3175	0.17153	3.5914	0.17133	5.11389	0.17132	15.8024
0.17174	0.31355	0.17167	3.59065	0.17148	5.10681	0.17148	15.8181
0.1719	0.31852	0.17184	3.59101	0.17165	5.11913	0.17166	15.8092
0.17205	0.31758	0.172	3.59042	0.17183	5.11294	0.17184	15.8332
0.17222	0.32209	0.17214	3.58266	0.17198	5.12468	0.17201	15.8247
0.1724	0.31248	0.17231	3.59466	0.17214	5.12872	0.17217	15.8375
0.17256	0.32319	0.17248	3.59375	0.17231	5.11156	0.17232	15.8402
0.17273	0.31386	0.17264	3.5958	0.17249	5.12473	0.1725	15.8472
0.17288	0.32335	0.17279	3.59718	0.17265	5.13748	0.17268	15.8553
0.17306	0.33217	0.17296	3.59897	0.17281	5.12946	0.17285	15.847
0.17324	0.29514	0.17312	3.60954	0.17297	5.1292	0.17302	15.8565
0.17339	0.31881	0.17328	3.60595	0.17315	5.12394	0.17318	15.861
0.17357	0.32278	0.17345	3.59608	0.17333	5.12877	0.17335	15.8648
0.17372	0.32978	0.17362	3.59486	0.17348	5.1396	0.17353	15.8774
0.17389	0.33625	0.1738	3.59627	0.17364	5.13684	0.1737	15.8753
0.17406	0.32293	0.17396	3.60009	0.17381	5.14103	0.17388	15.8864
0.17421	0.32505	0.17413	3.60102	0.17399	5.12837	0.17405	15.8995
0.17438	0.33091	0.1743	3.60052	0.17416	5.14285	0.17423	15.9011
0.17456	0.32017	0.17447	3.6101	0.17432	5.14512	0.17438	15.9166
0.17473	0.32161	0.17465	3.61298	0.17448	5.14067	0.17456	15.9094
0.17489	0.3194	0.17482	3.60589	0.17466	5.13685	0.17474	15.9187
0.17506	0.33081	0.17498	3.609	0.17484	5.14952	0.1749	15.9271
0.17522	0.32864	0.17515	3.60049	0.175	5.14122	0.17505	15.9429
0.1754	0.3207	0.17531	3.612	0.17515	5.15121	0.17522	15.9545
0.17556	0.32309	0.17549	3.61243	0.17531	5.13948	0.17539	15.9582
0.17571	0.32521	0.17566	3.6054	0.1755	5.15094	0.17554	15.9753
0.17588	0.32055	0.17581	3.61132	0.17566	5.159	0.1757	15.9748
0.17605	0.34383	0.17598	3.60664	0.17583	5.16432	0.17587	15.988
0.17622	0.32894	0.17616	3.61297	0.17598	5.15566	0.17605	16.0001
0.17638	0.32284	0.17633	3.62008	0.17615	5.15302	0.1762	16.001
0.17654	0.32453	0.17648	3.61683	0.17632	5.1493	0.17635	16.0081
0.17672	0.32691	0.17663	3.60949	0.17648	5.15889	0.17653	16.011
0.17689	0.31929	0.17681	3.60609	0.17665	5.16112	0.17671	16.0374
0.17707	0.34039	0.17698	3.60946	0.17681	5.16416	0.17688	16.0426
0.17723	0.32906	0.17713	3.61339	0.17699	5.1724	0.17703	16.0629
0.17738	0.33661	0.17729	3.61745	0.17716	5.16363	0.17719	16.0754
0.17756	0.33098	0.17747	3.61322	0.17733	5.16807	0.17737	16.0719
0.17771	0.33399	0.17764	3.60761	0.17748	5.16732	0.17754	16.0864
0.17785	0.33658	0.17778	3.61719	0.17766	5.17735	0.17771	16.0988
0.17801	0.3449	0.17796	3.62221	0.17784	5.16714	0.17787	16.1088
0.17815	0.31556	0.17812	3.62297	0.178	5.1722	0.17805	16.1151
0.17831	0.30945	0.17831	3.62043	0.17816	5.167	0.17822	16.1215
0.17849	0.32374	0.1785	3.62055	0.17832	5.17613	0.1784	16.1282
0.17863	0.3307	0.17868	3.61027	0.1785	5.17582	0.17857	16.1478
0.17879	0.34009	0.17885	3.62375	0.17867	5.17535	0.17873	16.1614
0.17896	0.34234	0.17903	3.62408	0.17883	5.18169	0.17888	16.1593
0.17914	0.32362	0.17917	3.62643	0.17897	5.1758	0.17906	16.1708
0.17928	0.33104	0.17934	3.62914	0.17915	5.18909	0.17923	16.1865
0.17945	0.33964	0.17951	3.62099	0.17932	5.1861	0.17938	16.1861
0.17963	0.34361	0.17966	3.62946	0.17947	5.18106	0.17954	16.2014
0.17981	0.34233	0.17982	3.62819	0.17963	5.17703	0.17971	16.197
0.17998	0.31888	0.18	3.63305	0.17981	5.1903	0.17989	16.2157
0.18013	0.31215	0.18017	3.62814	0.18	5.18925	0.18005	16.2251
0.1803	0.33993	0.18034	3.62376	0.18017	5.18447	0.1802	16.2357
0.18047	0.3437	0.18051	3.61851	0.18034	5.18846	0.18037	16.2466
0.18064	0.34697	0.18066	3.62542	0.18049	5.19958	0.18053	16.2516
0.1808	0.33519	0.18084	3.63662	0.18066	5.19679	0.18067	16.26
0.18096	0.33022	0.18102	3.62875	0.18084	5.20335	0.18085	16.2743
0.18113	0.33083	0.18118	3.63743	0.18102	5.19582	0.18102	16.2889
0.1813	0.3424	0.18134	3.6252	0.18118	5.19707	0.18119	16.2956
0.18148	0.34679	0.1815	3.6411	0.18133	5.19219	0.18135	16.3129
0.18165	0.34714	0.18169	3.63596	0.1815	5.19802	0.1815	16.3138
0.18181	0.33594	0.18186	3.63511	0.18168	5.19962	0.18168	16.3295
0.18197	0.33069	0.18204	3.63689	0.18185	5.20446	0.18183	16.3352
0.18215	0.33793	0.1822	3.63172	0.18201	5.21503	0.18198	16.3426
0.18232	0.34931	0.18236	3.63238	0.18217	5.20787	0.18215	16.3671
0.18247	0.33925	0.18253	3.63784	0.18234	5.21245	0.18232	16.3717
0.18263	0.33403	0.1827	3.6434	0.18252	5.2188	0.18247	16.3944
0.18281	0.34613	0.18285	3.64528	0.1827	5.20142	0.18263	16.3976
0.18298	0.34422	0.183	3.64212	0.18287	5.20914	0.1828	16.3971
0.18313	0.34543	0.18318	3.6439	0.18303	5.21265	0.18297	16.4126
0.18329	0.33519	0.18334	3.643	0.1832	5.21087	0.18311	16.4161
0.18347	0.32892	0.1835	3.64905	0.18338	5.21626	0.18328	16.4308
0.18365	0.3432	0.18366	3.64718	0.18356	5.21916	0.18346	16.441
0.18381	0.33866	0.18383	3.64601	0.18373	5.23364	0.18363	16.4552
0.18397	0.34035	0.18399	3.64012	0.1839	5.2246	0.18378	16.4707
0.18414	0.33873	0.18414	3.6469	0.18407	5.22448	0.18394	16.4769
0.18431	0.33614	0.18431	3.65109	0.18423	5.22374	0.18412	16.4855
0.18448	0.33969	0.18449	3.65596	0.18441	5.22834	0.18429	16.5007
0.18464	0.33769	0.18467	3.64741	0.18459	5.2226	0.18445	16.5076
0.18481	0.34728	0.18483	3.65619	0.18476	5.22777	0.18462	16.5176
0.18497	0.33731	0.18499	3.65441	0.18493	5.23339	0.18478	16.5246
0.18515	0.345	0.18516	3.65995	0.18508	5.22816	0.18496	16.5398
0.18531	0.33623	0.18533	3.6611	0.18525	5.23579	0.18513	16.5547
0.18548	0.34084	0.18551	3.65523	0.18543	5.23992	0.18529	16.5576
0.18564	0.34949	0.18566	3.65687	0.18559	5.23615	0.18545	16.5705
0.18581	0.34506	0.18582	3.65955	0.18575	5.23897	0.18563	16.577
0.18599	0.34959	0.186	3.64891	0.18591	5.24051	0.18581	16.5947
0.18616	0.34669	0.18618	3.65615	0.18609	5.24708	0.18599	16.6106
0.18632	0.35386	0.18636	3.65737	0.18626	5.24194	0.18615	16.6115
0.18647	0.34236	0.18653	3.67157	0.18642	5.23492	0.18632	16.6201
0.18665	0.34304	0.18668	3.66471	0.18658	5.24062	0.18647	16.6262
0.18682	0.3513	0.18685	3.6608	0.18675	5.2563	0.18665	16.6485
0.18697	0.34391	0.18703	3.66464	0.18693	5.25068	0.18681	16.6618
0.18714	0.34316	0.18721	3.65438	0.1871	5.25088	0.18695	16.6728
0.18731	0.34556	0.18737	3.65534	0.18724	5.25118	0.18712	16.6762
0.18749	0.35023	0.18753	3.65929	0.18741	5.25874	0.1873	16.6835
0.18766	0.35013	0.1877	3.66559	0.18758	5.25756	0.18747	16.6916
0.18783	0.35182	0.18788	3.66284	0.18774	5.25444	0.18762	16.724
0.18798	0.34972	0.18806	3.67437	0.18789	5.24916	0.18779	16.7284
0.18816	0.34971	0.18823	3.66692	0.18806	5.26	0.18797	16.7246
0.18833	0.35297	0.18838	3.67184	0.18823	5.25591	0.18813	16.743
0.18847	0.35122	0.18854	3.67462	0.18837	5.26894	0.18829	16.7508
0.18863	0.35443	0.18872	3.66902	0.18853	5.25738	0.18845	16.759
0.18881	0.3653	0.18889	3.66721	0.1887	5.26644	0.18863	16.7729
0.18898	0.34649	0.18905	3.66412	0.18884	5.2657	0.1888	16.7836
0.18916	0.34992	0.18921	3.6776	0.189	5.26383	0.18897	16.7862
0.1893	0.34936	0.18938	3.67857	0.18918	5.26662	0.18913	16.7993
0.18947	0.34259	0.18956	3.67531	0.18932	5.27051	0.1893	16.8177
0.18965	0.35025	0.18973	3.67643	0.18947	5.26234	0.18947	16.8214
0.18982	0.34909	0.18988	3.67323	0.18965	5.26284	0.18965	16.8209
0.18996	0.35009	0.19004	3.68456	0.18982	5.27204	0.18981	16.8269
0.19013	0.34308	0.19021	3.68472	0.18999	5.27709	0.18996	16.8401
0.1903	0.35195	0.19038	3.6843	0.19017	5.27664	0.19013	16.8435
0.19045	0.36013	0.19053	3.67325	0.19032	5.27286	0.1903	16.8551
0.19064	0.35812	0.19069	3.6745	0.1905	5.28076	0.19047	16.8627
0.19081	0.3571	0.19087	3.68172	0.19068	5.27416	0.19062	16.8786
0.19098	0.35488	0.19104	3.67329	0.19087	5.28098	0.19078	16.8779
0.19116	0.3538	0.19119	3.68064	0.19103	5.27909	0.19096	16.8963
0.19134	0.3662	0.19135	3.68077	0.1912	5.2853	0.19114	16.9081
0.1915	0.35268	0.19151	3.6908	0.19137	5.27595	0.19129	16.9143
0.19167	0.35988	0.19166	3.68841	0.19154	5.28489	0.19146	16.9171
0.19183	0.3511	0.19182	3.69253	0.19172	5.28627	0.19163	16.926
0.192	0.35474	0.19199	3.69284	0.1919	5.28478	0.1918	16.9386
0.19218	0.35914	0.19214	3.68547	0.19208	5.29741	0.19198	16.9566
0.19235	0.35741	0.19229	3.68478	0.19225	5.29826	0.19214	16.9622
0.19251	0.35961	0.19246	3.69208	0.19244	5.28781	0.19229	16.9756
0.19267	0.35781	0.19263	3.69771	0.19258	5.28923	0.19247	16.9801
0.19284	0.34882	0.19278	3.68452	0.19275	5.30265	0.19265	17.0014
0.19302	0.36154	0.19294	3.68987	0.19293	5.30016	0.19281	16.9961
0.19318	0.36797	0.19312	3.69899	0.19309	5.29966	0.19296	17.0078
0.19335	0.35965	0.19329	3.70407	0.19326	5.29146	0.19313	17.0085
0.19351	0.37239	0.19345	3.6932	0.19342	5.30048	0.1933	17.0281
0.19369	0.3628	0.19361	3.69981	0.19359	5.29958	0.19347	17.0397
0.19386	0.3618	0.19378	3.7009	0.19376	5.31023	0.19363	17.0491
0.19403	0.35422	0.19397	3.6861	0.19392	5.3081	0.19379	17.0584
0.19419	0.35909	0.19414	3.69025	0.19407	5.31472	0.19396	17.0581
0.19435	0.35772	0.19431	3.69207	0.19425	5.30439	0.19413	17.077
0.19453	0.36173	0.19448	3.7013	0.19442	5.30625	0.19427	17.0867
0.1947	0.36439	0.19464	3.70976	0.19455	5.31325	0.19444	17.0938
0.19487	0.35927	0.19481	3.70264	0.19472	5.31712	0.19463	17.1073
0.19504	0.35802	0.19499	3.70568	0.19488	5.31109	0.1948	16.5986
0.19519	0.35366	0.19517	3.70794	0.19503	5.31242	0.19496	16.6201
0.19537	0.35345	0.19533	3.70341	0.19519	5.31825	0.19512	16.6471
0.19554	0.35071	0.19549	3.71273	0.19536	5.31104	0.19529	16.6659
0.19571	0.37203	0.19566	3.70157	0.1955	5.31727	0.19547	16.6808
0.19588	0.36082	0.19584	3.71126	0.19566	5.31503	0.19565	16.6946
0.19604	0.36271	0.19601	3.70504	0.19584	5.31312	0.19582	16.7065
0.19622	0.37032	0.19619	3.7123	0.19601	5.32312	0.19599	16.7257
0.19639	0.36505	0.19635	3.71228	0.19617	5.32588	0.19613	16.7437
0.19656	0.3781	0.19651	3.71053	0.19632	5.32409	0.19631	16.7599
0.19672	0.36224	0.19669	3.70716	0.1965	5.32532	0.19649	16.7708
0.19688	0.36484	0.19687	3.71142	0.19667	5.31084	0.19666	16.7819
0.19706	0.35973	0.19704	3.72276	0.19684	5.33797	0.1968	16.7996
0.19724	0.35746	0.19721	3.71193	0.197	5.32467	0.19697	16.8139
0.19739	0.37109	0.19737	3.71492	0.19716	5.34136	0.19715	16.8182
0.19755	0.3749	0.19754	3.71244	0.19734	5.33525	0.19733	16.8439
0.19772	0.36815	0.19772	3.72399	0.19752	5.33222	0.1975	16.8493
0.19789	0.36648	0.19789	3.70663	0.19769	5.33403	0.19766	16.8691
0.19805	0.37612	0.19805	3.71859	0.19785	5.3372	0.19784	16.8821
0.19821	0.37032	0.1982	3.71559	0.19801	5.32823	0.19801	16.9034
0.19838	0.37545	0.19837	3.71461	0.19818	5.34062	0.19819	16.9126
0.19855	0.37383	0.19854	3.73181	0.19836	5.34254	0.19837	16.918
0.19871	0.35964	0.1987	3.72854	0.19852	5.34366	0.19855	16.933
0.19887	0.36782	0.19885	3.72162	0.19868	5.3494	0.19872	16.9524
0.19904	0.37324	0.19902	3.71461	0.19885	5.3496	0.19887	16.967
0.19922	0.36828	0.19919	3.71617	0.19903	5.34277	0.19905	16.9712
0.19939	0.3768	0.19934	3.72617	0.1992	5.34865	0.19922	16.9911
0.19955	0.35744	0.1995	3.7218	0.19937	5.35343	0.1994	17.0028
0.19969	0.37085	0.19969	3.73231	0.19953	5.35675	0.19956	17.0208
0.19988	0.37165	0.19985	3.72664	0.19969	5.36134	0.19972	17.0276
0.20005	0.36724	0.20002	3.71588	0.19987	5.35296	0.19989	17.0362
0.20022	0.37192	0.20017	3.73789	0.20004	5.34728	0.20006	17.0453
0.20037	0.36974	0.20034	3.73709	0.20019	5.35189	0.20024	17.0603
0.20054	0.35904	0.20052	3.73364	0.20035	5.36305	0.2004	17.0784
0.20072	0.36882	0.2007	3.72462	0.20053	5.36394	0.20057	17.0824
0.20089	0.37857	0.20087	3.72913	0.2007	5.35995	0.20073	17.1066
0.20105	0.36494	0.20104	3.72678	0.20085	5.35665	0.2009	17.1118
0.20119	0.36727	0.2012	3.7364	0.20101	5.36287	0.20107	17.1307
0.20137	0.37416	0.20138	3.74232	0.20119	5.36643	0.20122	17.1381
0.20155	0.37896	0.20156	3.74119	0.20136	5.36642	0.20138	17.1524
0.20172	0.37929	0.20172	3.73405	0.20151	5.3651	0.20156	17.1534
0.20188	0.37412	0.20188	3.74334	0.20166	5.37168	0.20174	17.171
0.20204	0.36683	0.20204	3.74423	0.20184	5.36382	0.2019	17.1928
0.20222	0.36419	0.20222	3.74749	0.20201	5.3742	0.20206	17.1862
0.20239	0.37803	0.2024	3.73962	0.20217	5.37122	0.20222	17.2031
0.20257	0.3703	0.20255	3.73272	0.20232	5.37716	0.2024	17.2264
0.20273	0.3708	0.20271	3.73602	0.2025	5.36964	0.20257	17.2327
0.20289	0.3762	0.20287	3.73535	0.20267	5.38403	0.20273	17.2465
0.20306	0.37303	0.20305	3.75577	0.20282	5.38172	0.20288	17.2629
0.20324	0.37629	0.20321	3.74435	0.20297	5.38906	0.20306	17.2641
0.2034	0.38011	0.20337	3.73692	0.20315	5.38064	0.20323	17.2814
0.20354	0.37762	0.20353	3.74207	0.20332	5.38035	0.20339	17.2844
0.20372	0.37593	0.20371	3.74609	0.20348	5.37865	0.20356	17.3053
0.20389	0.36511	0.20387	3.74957	0.20364	5.38383	0.20372	17.3136
0.20407	0.36501	0.20402	3.74947	0.20381	5.38862	0.2039	17.3184
0.2042	0.38444	0.20419	3.74249	0.20399	5.39243	0.20407	17.3402
0.20438	0.37528	0.20436	3.74625	0.20416	5.38147	0.20424	17.3412
0.20455	0.37104	0.20453	3.74552	0.20432	5.3896	0.20438	17.3605
0.20472	0.37468	0.20467	3.75514	0.20447	5.38856	0.20456	17.3694
0.20488	0.37867	0.20484	3.75343	0.20465	5.3951	0.20474	17.3798
0.20503	0.38109	0.20501	3.74391	0.20482	5.39898	0.20488	17.4003
0.20521	0.37902	0.20517	3.75613	0.20499	5.40142	0.20503	17.3996
0.20537	0.37942	0.20532	3.75536	0.20515	5.39706	0.2052	17.4114
0.20552	0.36464	0.2055	3.76178	0.20531	5.40064	0.20536	17.4193
0.20569	0.37356	0.20566	3.76474	0.20549	5.39882	0.20552	17.4373
0.20587	0.37561	0.2058	3.74946	0.20566	5.40478	0.20569	17.4388
0.20604	0.36967	0.20597	3.75278	0.20582	5.40569	0.20586	17.4469
0.2062	0.3804	0.20615	3.74925	0.20597	5.40249	0.20601	17.463
0.20636	0.37806	0.20631	3.75942	0.20615	5.41062	0.20617	17.48
0.20653	0.38387	0.20646	3.76194	0.20632	5.40808	0.20634	17.4859
0.20671	0.38389	0.20662	3.76627	0.20648	5.40875	0.2065	17.4979
0.20687	0.38548	0.20679	3.75927	0.20664	5.42057	0.20664	17.5014
0.20704	0.36703	0.20693	3.76416	0.20681	5.40609	0.20681	17.5271
0.20719	0.37013	0.2071	3.77772	0.207	5.42465	0.20699	17.5381
0.20738	0.3782	0.20727	3.75958	0.20716	5.41284	0.20718	17.5438
0.20756	0.38779	0.20744	3.76387	0.20732	5.41858	0.20735	17.5487
0.20772	0.38431	0.20761	3.76417	0.20748	5.41409	0.20751	17.5597
0.20786	0.37765	0.20777	3.76408	0.20765	5.42376	0.20767	17.5647
0.20803	0.38217	0.20794	3.77134	0.20783	5.42026	0.20784	17.5938
0.20821	0.38261	0.20812	3.76833	0.20799	5.4235	0.20803	17.604
0.20838	0.38582	0.2083	3.76333	0.20814	5.42915	0.2082	17.6089
0.20855	0.39	0.20845	3.77485	0.20831	5.42184	0.20839	17.6236
0.20869	0.38549	0.2086	3.7729	0.20849	5.42495	0.20856	17.6311
0.20888	0.36844	0.20878	3.78026	0.20866	5.43007	0.20872	17.6419
0.20906	0.38219	0.20896	3.77583	0.20882	5.43718	0.20888	17.663
0.20924	0.38415	0.20913	3.77433	0.20897	5.43544	0.20906	17.6637
0.2094	0.38197	0.20929	3.77871	0.20915	5.43239	0.20924	17.674
0.20957	0.38629	0.20944	3.76334	0.20932	5.43142	0.20941	17.6818
0.20972	0.38614	0.20962	3.77763	0.20948	5.44138	0.20956	17.6896
0.2099	0.38693	0.2098	3.78245	0.20964	5.4382	0.20972	17.7122
0.21008	0.38869	0.20995	3.78245	0.20981	5.4416	0.2099	17.7108
0.21024	0.39072	0.2101	3.78261	0.20999	5.43775	0.21006	17.7286
0.21039	0.37682	0.21028	3.78419	0.21016	5.44227	0.21024	17.7295
0.21056	0.37647	0.21046	3.78019	0.21032	5.44215	0.21038	17.7516
0.21073	0.38141	0.21063	3.78563	0.21047	5.45094	0.21056	17.7592
0.21086	0.38887	0.21079	3.77164	0.21065	5.44801	0.21072	17.7685
0.21103	0.38269	0.21095	3.77948	0.21083	5.45079	0.21086	17.7676
0.21121	0.37675	0.21112	3.786	0.21099	5.45564	0.21103	17.7802
0.21136	0.37926	0.21131	3.7898	0.21116	5.4525	0.21121	17.7913
0.21153	0.39337	0.21146	3.80249	0.21132	5.45203	0.21139	17.7982
0.21169	0.38515	0.21161	3.78242	0.2115	5.45518	0.21153	17.8124
0.21186	0.39569	0.21178	3.79127	0.21166	5.45704	0.21169	17.8147
0.21202	0.38781	0.21195	3.79291	0.21181	5.45982	0.21187	17.8373
0.21218	0.37924	0.21213	3.79624	0.21197	5.45815	0.21204	17.8496
0.21235	0.39111	0.2123	3.79587	0.21215	5.46775	0.2122	17.8571
0.21253	0.38728	0.21245	3.78647	0.21233	5.47114	0.21235	17.8672
0.21271	0.38732	0.21263	3.78887	0.21249	5.45895	0.21253	17.8659
0.21287	0.38714	0.21281	3.79003	0.21265	5.45679	0.21269	17.8787
0.21303	0.39396	0.21296	3.78	0.21281	5.46586	0.21287	17.8971
0.2132	0.39373	0.21313	3.79675	0.213	5.46608	0.21302	17.9065
0.21338	0.39426	0.21328	3.79294	0.21316	5.47248	0.21319	17.9195
0.21355	0.39956	0.21346	3.79953	0.21332	5.47719	0.21337	17.9281
0.21372	0.39098	0.21363	3.8021	0.21348	5.46954	0.21355	17.9363
0.21386	0.37707	0.21378	3.80239	0.21366	5.47328	0.21372	17.9574
0.21403	0.39545	0.21396	3.79631	0.21384	5.47593	0.21389	17.9618
0.21421	0.39019	0.21413	3.79977	0.214	5.4762	0.21405	17.9683
0.21435	0.38216	0.21431	3.79801	0.21415	5.4792	0.21422	17.9791
0.21451	0.39704	0.21449	3.8024	0.21432	5.48288	0.2144	17.9811
0.21469	0.38937	0.21465	3.798	0.2145	5.47375	0.21457	17.994
0.21486	0.39047	0.21479	3.8054	0.21468	5.4846	0.21474	18.014
0.21503	0.39944	0.21497	3.80148	0.21485	5.47703	0.21489	18.0186
0.21518	0.39965	0.21515	3.79452	0.21499	5.49323	0.21506	18.0293
0.21535	0.40549	0.21531	3.81557	0.21516	5.48971	0.21523	18.0426
0.21552	0.39588	0.21549	3.8074	0.21532	5.49264	0.2154	18.0473
0.2157	0.38868	0.21563	3.80932	0.21546	5.48712	0.21555	18.0641
0.21586	0.38813	0.21581	3.80438	0.21563	5.49364	0.21572	18.0739
0.21601	0.39496	0.21599	3.79761	0.21581	5.48898	0.2159	18.0804
0.21619	0.39615	0.21616	3.80514	0.21599	5.48284	0.21606	18.0942
0.21637	0.38626	0.2163	3.81244	0.21617	5.48578	0.21623	18.1163
0.21654	0.39672	0.21647	3.80315	0.21632	5.50854	0.21638	18.1179
0.21671	0.40078	0.21664	3.80593	0.21647	5.49926	0.21656	18.1288
0.21687	0.40417	0.21679	3.81459	0.21665	5.50285	0.21673	18.1475
0.21703	0.40188	0.21694	3.82462	0.21683	5.49872	0.21689	18.1802
0.21721	0.39533	0.21712	3.81736	0.217	5.49173	0.21704	18.1746
0.21738	0.3943	0.21729	3.80476	0.21716	5.50802	0.21722	18.1932
0.21756	0.39718	0.21746	3.82457	0.21732	5.50475	0.2174	18.2032
0.21771	0.39365	0.21761	3.81124	0.2175	5.50421	0.21755	18.2096
0.21788	0.40177	0.21778	3.80962	0.21767	5.5149	0.21771	18.2285
0.21806	0.39723	0.21795	3.82772	0.21783	5.50783	0.21788	18.2383
0.21823	0.39177	0.21814	3.81533	0.218	5.51479	0.21805	18.2671
0.2184	0.40859	0.2183	3.81989	0.21816	5.52012	0.21823	18.2728
0.21855	0.41039	0.21846	3.81922	0.21834	5.51857	0.21839	18.2804
0.21872	0.40616	0.21863	3.82302	0.21852	5.51406	0.21854	18.3014
0.21889	0.40104	0.2188	3.82207	0.21869	5.51701	0.21872	18.3067
0.21904	0.39684	0.21895	3.81829	0.21885	5.5213	0.21889	18.3264
0.21919	0.39673	0.21911	3.81856	0.21902	5.52202	0.21907	18.3403
0.21937	0.40134	0.21928	3.81914	0.21919	5.51588	0.21924	18.3589
0.21952	0.39985	0.21946	3.82223	0.21937	5.52594	0.21938	18.3628
0.21968	0.39995	0.21962	3.83264	0.21954	5.52586	0.21956	18.3809
0.21985	0.39573	0.21978	3.82578	0.21971	5.5327	0.21973	18.3826
0.22002	0.39964	0.21994	3.82945	0.21987	5.52927	0.21986	18.3955
0.22019	0.41064	0.22012	3.833	0.22005	5.5378	0.22003	18.4088
0.22033	0.40527	0.22029	3.82597	0.22022	5.52373	0.22018	18.4195
0.2205	0.40562	0.22046	3.83252	0.2204	5.52742	0.22032	18.4303
0.22067	0.39904	0.22061	3.82072	0.22058	5.52779	0.22049	18.4432
0.22084	0.40234	0.22079	3.83716	0.22075	5.53462	0.22063	18.4673
0.221	0.40285	0.22097	3.83431	0.22092	5.53258	0.22078	18.4729
0.22116	0.4008	0.22114	3.8237	0.22108	5.53475	0.22096	18.4885
0.22134	0.40237	0.22131	3.83993	0.22125	5.5381	0.22112	18.5031
0.22151	0.40301	0.22146	3.83463	0.22143	5.54559	0.22128	18.5082
0.22168	0.39796	0.22163	3.83423	0.2216	5.56138	0.22145	18.5268
0.22183	0.41433	0.22181	3.83544	0.22174	5.54207	0.22162	18.5376
0.222	0.41776	0.22198	3.83785	0.22191	5.5491	0.2218	18.5461
0.22218	0.40129	0.22214	3.82686	0.22209	5.54353	0.22197	18.5661
0.22236	0.40105	0.2223	3.83763	0.22226	5.55168	0.22214	18.583
0.22252	0.40791	0.22247	3.84092	0.22242	5.54479	0.22231	18.594
0.22268	0.40364	0.22265	3.8426	0.22258	5.54421	0.22247	18.6104
0.22284	0.40755	0.22283	3.83797	0.22275	5.55118	0.22265	18.6205
0.22301	0.39564	0.22299	3.83321	0.22292	5.5511	0.22282	18.6344
0.22317	0.40199	0.22316	3.84193	0.22308	5.56969	0.22298	18.6552
0.22332	0.40431	0.22332	3.84673	0.22323	5.56856	0.22314	18.6659
0.22349	0.41883	0.2235	3.84428	0.2234	5.55831	0.22332	18.6809
0.22367	0.41561	0.22368	3.84881	0.22355	5.54616	0.22349	18.6954
0.22384	0.4085	0.22385	3.84412	0.22369	5.5495	0.22366	18.6973
0.22399	0.39518	0.22402	3.85468	0.22387	5.5539	0.22382	18.7159
0.22416	0.40435	0.22418	3.83879	0.224	5.55611	0.22397	18.739
0.22434	0.40277	0.22435	3.8549	0.22416	5.55748	0.22415	18.7383
0.22451	0.40444	0.22453	3.84645	0.22433	5.56315	0.22433	18.7581
0.22465	0.41425	0.22471	3.84445	0.22447	5.5626	0.22449	18.764
0.22481	0.40863	0.22489	3.85763	0.22463	5.56447	0.22464	18.7794
0.22499	0.39958	0.22505	3.84472	0.22481	5.58033	0.22481	18.7951
0.22515	0.41309	0.22521	3.85435	0.22499	5.57848	0.22499	18.8062
0.2253	0.4124	0.22538	3.86053	0.22517	5.56587	0.22515	18.826
0.22547	0.41864	0.22556	3.84972	0.22533	5.56882	0.22533	18.8346
0.22565	0.40716	0.22572	3.85066	0.22548	5.57064	0.22548	18.8465
0.22581	0.4077	0.22587	3.86159	0.22566	5.56738	0.22566	18.8616
0.22597	0.41614	0.22603	3.85452	0.22584	5.57166	0.22584	18.8733
0.22613	0.41121	0.22621	3.84993	0.22602	5.58215	0.22601	18.8799
0.22631	0.41442	0.22638	3.86277	0.22618	5.58173	0.22616	18.9036
0.22648	0.41188	0.22653	3.86242	0.22635	5.58235	0.22632	18.9088
0.22663	0.40215	0.2267	3.86168	0.22651	5.58548	0.2265	18.9303
0.22679	0.41507	0.22687	3.86478	0.22669	5.59094	0.22667	18.9298
0.22697	0.41535	0.22704	3.86693	0.22688	5.58533	0.22684	18.9429
0.22714	0.40945	0.22719	3.85819	0.22705	5.58416	0.22699	18.9588
0.22729	0.41066	0.22735	3.86276	0.22722	5.58681	0.22716	18.974
0.22745	0.41594	0.22753	3.86774	0.22738	5.58602	0.22733	18.9869
0.22763	0.40226	0.22768	3.86601	0.22755	5.58816	0.2275	18.9927
0.2278	0.41162	0.22782	3.86739	0.22772	5.59915	0.22765	19.0061
0.22797	0.41409	0.22799	3.86474	0.2279	5.59658	0.22783	19.02
0.22812	0.41455	0.22815	3.85812	0.22809	5.60119	0.228	19.0363
0.22829	0.41157	0.22829	3.86603	0.22826	5.60375	0.22817	19.0562
0.22847	0.41567	0.22846	3.87532	0.22843	5.60072	0.22834	19.0641
0.22864	0.41119	0.22863	3.87046	0.22858	5.60123	0.22849	19.0754
0.22882	0.42398	0.22877	3.86386	0.22875	5.60471	0.22866	19.0875
0.22897	0.41389	0.22894	3.86944	0.22892	5.60841	0.22884	19.0887
0.22914	0.41823	0.22911	3.86614	0.22909	5.61177	0.22901	19.1076
0.22931	0.42189	0.2293	3.87869	0.22925	5.60745	0.22915	19.1225
0.22949	0.41437	0.22947	3.87094	0.22941	5.61088	0.22932	19.1375
0.22965	0.41629	0.22963	3.88108	0.22959	5.60787	0.2295	19.1456
0.22981	0.41198	0.22979	3.87585	0.22976	5.60344	0.22967	19.1611
0.22998	0.41906	0.22997	3.87392	0.22992	5.61772	0.22984	19.1657
0.23016	0.4204	0.23015	3.86993	0.23007	5.62113	0.22999	19.188
0.23033	0.43003	0.23032	3.88126	0.23025	5.60867	0.23016	19.1993
0.23049	0.4252	0.2305	3.87513	0.23041	5.60679	0.23034	19.2063
0.23065	0.41785	0.23065	3.87719	0.23056	5.62656	0.2305	19.2215
0.23081	0.42498	0.23082	3.88526	0.23072	5.61338	0.23065	19.2399
0.231	0.4193	0.231	3.88632	0.2309	5.6171	0.23082	19.2502
0.23117	0.42068	0.23117	3.87968	0.23105	5.62214	0.23099	19.2564
0.23134	0.41843	0.23135	3.88203	0.23123	5.62421	0.23117	19.2789
0.2315	0.42105	0.23151	3.88124	0.23138	5.62819	0.23133	19.2878
0.23167	0.41994	0.23167	3.88238	0.23156	5.62745	0.23149	19.2959
0.23184	0.42471	0.23184	3.8784	0.23173	5.62663	0.23166	19.3178
0.23203	0.43315	0.23202	3.88796	0.23189	5.62021	0.23184	19.3236
0.2322	0.42072	0.23219	3.88515	0.23204	5.62551	0.23201	19.3376
0.23236	0.41899	0.23235	3.89214	0.23222	5.63442	0.23216	19.3537
0.23252	0.42388	0.23251	3.88943	0.23239	5.62503	0.23232	19.3584
0.23269	0.41663	0.23269	3.89179	0.23256	5.63174	0.23249	19.3753
0.23286	0.42707	0.23287	3.89004	0.23271	5.63347	0.23266	19.3721
0.23302	0.42118	0.23305	3.89502	0.23288	5.63632	0.23281	19.387
0.23318	0.42613	0.23321	3.89754	0.23306	5.63748	0.23297	19.4015
0.23334	0.42844	0.23339	3.89448	0.23324	5.64717	0.23315	19.4215
0.23351	0.41835	0.23354	3.88597	0.2334	5.63896	0.23332	19.4329
0.23367	0.42799	0.23372	3.89914	0.23357	5.64318	0.23349	19.447
0.23383	0.42967	0.23388	3.89502	0.23373	5.63909	0.23364	19.451
0.234	0.42131	0.23402	3.89668	0.23391	5.6415	0.23381	19.4694
0.23417	0.42326	0.23419	3.89875	0.23409	5.64257	0.23399	19.4763
0.23432	0.42394	0.23435	3.89445	0.23427	5.65491	0.23416	19.4998
0.23447	0.42279	0.23451	3.89895	0.23442	5.66164	0.23432	19.4962
0.23465	0.42696	0.23466	3.89948	0.23457	5.65182	0.23448	19.5233
0.23483	0.42183	0.23483	3.90536	0.23475	5.65048	0.23466	19.5258
0.23499	0.41756	0.23499	3.90061	0.23491	5.66406	0.23483	19.5396
0.23517	0.43667	0.23513	3.9028	0.23507	5.6555	0.23499	19.5575
0.23533	0.42699	0.23531	3.89726	0.23523	5.65571	0.23516	19.5688
0.23551	0.42259	0.23548	3.89153	0.23541	5.65261	0.23532	19.5792
0.23569	0.42322	0.23562	3.90341	0.23558	5.66403	0.2355	19.5922
0.23586	0.4235	0.23579	3.90765	0.23574	5.66389	0.23568	19.6157
0.23599	0.41814	0.23597	3.91445	0.2359	5.66362	0.23584	19.6234
0.23616	0.42832	0.23614	3.90697	0.23607	5.66895	0.236	19.6203
0.23634	0.41955	0.23629	3.91223	0.23625	5.66779	0.23617	19.6484
0.2365	0.42627	0.23645	3.9066	0.23642	5.67347	0.23635	19.6576
0.23666	0.42504	0.23662	3.91051	0.23659	5.67446	0.23653	19.6714
0.23682	0.42283	0.2368	3.90703	0.23674	5.67477	0.2367	19.6775
0.237	0.43713	0.23697	3.91241	0.23691	5.66968	0.23688	19.6954
0.23717	0.43253	0.23713	3.91654	0.23709	5.66487	0.23704	19.7083
0.23734	0.42643	0.23729	3.90907	0.23726	5.67531	0.2372	19.7244
0.2375	0.41843	0.23747	3.90866	0.23742	5.67961	0.23738	19.746
0.23766	0.42509	0.23764	3.91693	0.23757	5.68962	0.23756	19.7527
0.23784	0.42603	0.23781	3.91697	0.23775	5.68243	0.23774	19.7587
0.23801	0.4277	0.23796	3.91062	0.23792	5.67047	0.2379	19.771
0.23818	0.4263	0.23813	3.91417	0.23806	5.68342	0.23806	19.7907
0.23834	0.42273	0.23831	3.91681	0.23822	5.68173	0.23822	19.7964
0.23851	0.42988	0.23849	3.91397	0.2384	5.69345	0.2384	19.8157
0.23869	0.43123	0.23866	3.9211	0.23857	5.68888	0.23856	19.823
0.23887	0.43557	0.23881	3.91852	0.23871	5.68328	0.23874	19.8435
0.23905	0.42859	0.23898	3.92472	0.23888	5.68495	0.23888	19.8439
0.23922	0.43111	0.23915	3.9274	0.23906	5.6951	0.23906	19.858
0.23939	0.43061	0.23932	3.91794	0.23923	5.69209	0.23923	19.8671
0.23955	0.42875	0.23948	3.92917	0.23939	5.70143	0.23939	19.8887
0.23972	0.42881	0.23964	3.92728	0.23954	5.69189	0.23955	19.8953
0.23991	0.42143	0.23981	3.92614	0.23972	5.70173	0.23972	19.8967
0.24008	0.43013	0.23998	3.92107	0.23989	5.69964	0.2399	19.914
0.24022	0.42126	0.24013	3.92289	0.24005	5.70916	0.24006	19.9269
0.24038	0.42918	0.24028	3.92863	0.2402	5.70144	0.24019	19.9449
0.24055	0.43824	0.24046	3.91568	0.24037	5.69758	0.24037	19.9569
0.2407	0.43457	0.24063	3.92798	0.24053	5.69428	0.24054	19.9658
0.24086	0.43246	0.24077	3.92997	0.24067	5.70834	0.24068	19.9696
0.24103	0.42961	0.24094	3.93341	0.24084	5.70019	0.24084	19.986
0.2412	0.43518	0.24112	3.92174	0.24101	5.7154	0.24102	19.9953
0.24137	0.43082	0.24129	3.93417	0.24116	5.71606	0.24118	20.0047
0.24152	0.43161	0.24145	3.93717	0.24132	5.70798	0.24134	20.0259
0.24169	0.42195	0.24161	3.93261	0.24149	5.71722	0.2415	20.0274
0.24186	0.43279	0.24178	3.92882	0.24166	5.71074	0.24168	20.0404
0.24202	0.45054	0.24196	3.94381	0.24181	5.71822	0.24185	20.0622
0.24218	0.43938	0.24213	3.9363	0.24198	5.70404	0.24199	20.0698
0.24235	0.44327	0.24229	3.93511	0.24215	5.71298	0.24216	20.0766
0.24252	0.4325	0.24244	3.93818	0.24233	5.71806	0.24233	20.0886
0.2427	0.43492	0.24262	3.93659	0.24248	5.72471	0.2425	20.112
0.24285	0.43383	0.24279	3.93469	0.24263	5.72847	0.24266	20.1107
0.24301	0.43058	0.24294	3.942	0.24281	5.72527	0.24282	20.1204
0.24319	0.4342	0.2431	3.94954	0.24299	5.72605	0.243	20.1333
0.24337	0.43177	0.24328	3.94435	0.24315	5.72998	0.24317	20.1534
0.24354	0.42798	0.24346	3.93603	0.24331	5.74458	0.24335	20.163
0.24371	0.42716	0.24362	3.94249	0.24347	5.72518	0.24351	20.178
0.24385	0.44144	0.24377	3.94066	0.24365	5.73022	0.2437	20.1945
0.24403	0.43972	0.24394	3.94024	0.24383	5.7331	0.24385	20.2024
0.24421	0.44463	0.24412	3.95149	0.24398	5.72997	0.24403	20.2251
0.24438	0.43474	0.24429	3.94108	0.24414	5.74217	0.24421	20.2364
0.24453	0.43482	0.24444	3.94155	0.24431	5.74746	0.24438	20.2431
0.2447	0.43961	0.2446	3.95121	0.24448	5.73988	0.24455	20.2602
0.24488	0.43657	0.24478	3.94746	0.24466	5.74014	0.24472	20.2629
0.24506	0.43106	0.24496	3.95705	0.24483	5.74568	0.24489	20.2852
0.24523	0.43936	0.24514	3.94722	0.24498	5.74577	0.24506	20.2925
0.2454	0.43836	0.24529	3.95205	0.24515	5.75058	0.24524	20.3149
0.24557	0.44432	0.24544	3.94284	0.24532	5.74678	0.24541	20.313
0.24572	0.43909	0.24562	3.95167	0.24549	5.75649	0.24556	20.3232
0.2459	0.43345	0.24579	3.95828	0.24564	5.74806	0.24572	20.3285
0.24607	0.44473	0.24596	3.94716	0.24581	5.74094	0.2459	20.3515
0.24622	0.44466	0.24612	3.95307	0.246	5.74618	0.24607	20.3652
0.24639	0.44014	0.24628	3.96328	0.24615	5.75751	0.24622	20.3759
0.24655	0.4358	0.24645	3.95649	0.24631	5.74513	0.24638	20.3842
0.24674	0.43502	0.24661	3.97143	0.24647	5.74981	0.24656	20.3972
0.2469	0.43963	0.24678	3.96755	0.24665	5.75778	0.24673	20.4164
0.24705	0.4411	0.24694	3.95782	0.24683	5.76708	0.24689	20.4159
0.24722	0.44782	0.24712	3.95742	0.24699	5.76053	0.24704	20.429
0.2474	0.43464	0.24729	3.95631	0.24714	5.76282	0.24721	20.4455
0.24755	0.43296	0.24745	3.96328	0.24731	5.76585	0.24737	20.4576
0.24773	0.44562	0.2476	3.96672	0.24749	5.76032	0.2475	20.4649
0.24788	0.44293	0.24777	3.95727	0.24766	5.77401	0.24767	20.4778
0.24806	0.44154	0.24795	3.9705	0.24782	5.77976	0.24782	20.4871
0.24822	0.44235	0.24813	3.95928	0.24798	5.77209	0.24797	20.4917
0.24835	0.44416	0.24828	3.95971	0.24815	5.77274	0.24815	20.5005
0.24852	0.44237	0.24844	3.96937	0.24833	5.76371	0.24832	20.5187
0.2487	0.42872	0.24862	3.97199	0.2485	5.76843	0.24849	20.5254
0.24887	0.44237	0.24881	3.9612	0.24867	5.77945	0.24865	20.5522
0.24901	0.4447	0.24897	3.95754	0.24882	5.78027	0.24881	20.5645
0.24919	0.44208	0.24914	3.9675	0.249	5.78595	0.249	20.5692
0.24937	0.44643	0.2493	3.96561	0.24918	5.77663	0.24918	20.5898
0.24952	0.4438	0.24947	3.9835	0.24935	5.78306	0.24934	20.5911
0.2497	0.44045	0.24965	3.97614	0.2495	5.79129	0.24949	20.6051
0.24985	0.44463	0.24981	3.9707	0.24966	5.78294	0.24966	20.6095
0.25002	0.44291	0.24998	3.97439	0.24984	5.78948	0.24984	20.6317
0.25017	0.43485	0.25013	3.97922	0.25001	5.78422	0.25001	20.6397
0.25034	0.4421	0.25031	3.98395	0.25018	5.79643	0.25017	20.6549
0.2505	0.44487	0.25047	3.97331	0.25033	5.78302	0.25032	20.6727
0.25068	0.44034	0.25063	3.97828	0.25051	5.79018	0.2505	20.6801
0.25084	0.43804	0.25079	3.98217	0.25069	5.79597	0.25068	20.6938
0.251	0.44772	0.25097	3.98308	0.25084	5.80055	0.25086	20.7075
0.25116	0.44176	0.25115	3.97784	0.25098	5.80847	0.25101	20.7103
0.25134	0.44318	0.25131	3.98383	0.25115	5.80553	0.25116	20.7229
0.25151	0.4442	0.25146	3.9942	0.25131	5.79765	0.25134	20.7251
0.25166	0.44462	0.25163	3.98392	0.25146	5.79959	0.25152	20.7514
0.25182	0.44188	0.25181	3.9837	0.25163	5.80378	0.25169	20.7555
0.252	0.45179	0.25197	3.98943	0.25181	5.80473	0.25185	20.7678
0.25218	0.44739	0.25213	3.98699	0.25199	5.80726	0.252	20.7872
0.25236	0.45359	0.2523	3.97957	0.25217	5.80393	0.25218	20.7967
0.2525	0.45742	0.25247	3.98855	0.25234	5.80356	0.25236	20.8107
0.25266	0.4392	0.25265	3.99177	0.25249	5.8114	0.25254	20.8265
0.25284	0.44317	0.25281	3.9851	0.25266	5.81241	0.2527	20.84
0.25301	0.45485	0.25296	3.98466	0.25284	5.82636	0.25286	20.8451
0.25317	0.45769	0.25313	3.98849	0.253	5.81657	0.25303	20.8552
0.25334	0.44454	0.25331	3.99913	0.25318	5.82172	0.25321	20.871
0.2535	0.43881	0.25348	3.99786	0.25334	5.81079	0.25337	20.8807
0.25368	0.45906	0.25363	3.99154	0.2535	5.81895	0.25353	20.8909
0.25383	0.44802	0.25378	3.99568	0.25368	5.81905	0.25369	20.9091
0.25398	0.45211	0.25395	3.98185	0.25385	5.82254	0.25387	20.9116
0.25416	0.45229	0.25409	3.99064	0.25402	5.82021	0.25404	20.9349
0.25434	0.45672	0.25426	3.99723	0.25418	5.82853	0.2542	20.9438
0.2545	0.44842	0.25444	4.00866	0.25434	5.83237	0.25436	20.9519
0.25466	0.45145	0.25462	3.99366	0.25452	5.82963	0.25453	20.9731
0.25482	0.45608	0.25479	3.99991	0.2547	5.83986	0.25471	20.9712
0.255	0.45505	0.25497	3.99877	0.25486	5.82724	0.25488	20.9899
0.25516	0.45403	0.25514	4.00577	0.25502	5.8358	0.25505	20.9936
0.25531	0.4473	0.2553	4.00912	0.25519	5.83471	0.25521	21.0159
0.25547	0.46374	0.25547	3.99605	0.25537	5.8292	0.25538	21.0211
0.25565	0.45055	0.25565	4.00866	0.25555	5.83465	0.25555	21.0322
0.25584	0.45142	0.25582	4.00542	0.25573	5.83804	0.25573	21.0538
0.25601	0.447	0.25598	4.01144	0.25589	5.83766	0.25588	21.0605
0.25619	0.4522	0.25613	4.01485	0.25606	5.84636	0.25604	21.0745
0.25633	0.45684	0.25631	4.00237	0.25622	5.85077	0.25622	21.0869
0.25651	0.46029	0.25649	4.00006	0.2564	5.85402	0.25639	21.0944
0.25669	0.44697	0.25667	4.01286	0.25657	5.85347	0.25653	21.1187
0.25686	0.44921	0.25685	4.02294	0.25673	5.85006	0.25669	21.1079
0.25701	0.44681	0.25701	4.02005	0.2569	5.84947	0.25686	21.1281
0.25717	0.45827	0.25716	4.00759	0.25707	5.85365	0.25702	21.1294
0.25734	0.45766	0.25734	4.00999	0.25725	5.84959	0.25717	21.147
0.25752	0.4596	0.25753	4.01321	0.25743	5.85136	0.25735	21.1629
0.25769	0.46112	0.2577	4.00937	0.25759	5.84682	0.25753	21.1797
0.25785	0.45157	0.25787	4.0088	0.25774	5.85673	0.2577	21.1928
0.25801	0.45249	0.25802	4.01542	0.25791	5.85766	0.25788	21.1972
0.25819	0.46111	0.25819	4.02396	0.25809	5.85283	0.25805	21.2065
0.25836	0.4532	0.25837	4.02387	0.25826	5.87234	0.25822	21.2126
0.25851	0.45327	0.25855	4.02612	0.25841	5.86251	0.25838	21.2314
0.25866	0.46092	0.25872	4.02552	0.25857	5.86032	0.25856	21.2406
0.25884	0.45207	0.2589	4.01937	0.25875	5.86917	0.25873	21.2694
0.25902	0.45913	0.25904	4.02406	0.25892	5.87036	0.2589	21.272
0.25919	0.45401	0.25922	4.02112	0.25906	5.87091	0.25905	21.2849
0.25932	0.46009	0.25939	4.0238	0.25922	5.86274	0.25922	21.3029
0.2595	0.45624	0.25954	4.02624	0.25936	5.86258	0.2594	21.3081
0.25967	0.46393	0.2597	4.02269	0.25951	5.87674	0.25957	21.3302
0.25982	0.45358	0.25987	4.02744	0.25968	5.87654	0.25973	21.3289
0.25997	0.45888	0.26006	4.01836	0.25984	5.88126	0.25988	21.3267
0.26015	0.45514	0.26023	4.02256	0.25997	5.88134	0.26006	21.3465
0.26031	0.45297	0.26038	4.03638	0.26015	5.87641	0.26023	21.3575
0.26045	0.46352	0.26054	4.02612	0.26032	5.88518	0.26039	21.3701
0.26062	0.46112	0.26072	4.02087	0.26048	5.88099	0.26056	21.3858
0.2608	0.46065	0.26089	4.02193	0.26063	5.87856	0.26072	21.3996
0.26096	0.46763	0.26105	4.02348	0.26081	5.87457	0.26089	21.4072
0.26111	0.46136	0.2612	4.03922	0.261	5.89282	0.26105	21.4212
0.26128	0.45682	0.26138	4.03736	0.26117	5.89075	0.2612	21.4325
0.26146	0.46849	0.26155	4.03371	0.26132	5.88976	0.26137	21.4301
0.26164	0.46302	0.26172	4.02742	0.26149	5.89614	0.26154	21.4555
0.2618	0.46759	0.26188	4.03153	0.26166	5.88799	0.26169	21.4583
0.26195	0.45735	0.26204	4.04876	0.26184	5.89671	0.26185	21.4669
0.26213	0.46126	0.26222	4.03682	0.26201	5.89767	0.26202	21.4818
0.2623	0.46629	0.26239	4.02657	0.26217	5.89019	0.26217	21.4948
0.26247	0.46901	0.26255	4.04352	0.26233	5.89743	0.26234	21.5075
0.26262	0.46917	0.26271	4.02763	0.2625	5.89969	0.2625	21.5286
0.26278	0.46105	0.26287	4.02976	0.26268	5.89488	0.26267	21.5384
0.26297	0.46233	0.26305	4.04387	0.26285	5.90344	0.26284	21.5463
0.26314	0.45943	0.26321	4.03524	0.26301	5.90568	0.26298	21.5557
0.2633	0.46288	0.26336	4.05231	0.26317	5.90833	0.26316	21.5644
0.26345	0.4562	0.26353	4.04269	0.26335	5.91003	0.26334	21.5802
0.26362	0.46313	0.2637	4.04762	0.26353	5.91154	0.26351	21.5963
0.26381	0.46685	0.26384	4.05133	0.26371	5.91175	0.26365	21.6045
0.26398	0.45983	0.264	4.05001	0.26389	5.91383	0.26382	21.6301
0.26414	0.47157	0.26419	4.0578	0.26405	5.9066	0.264	21.6321
0.2643	0.46775	0.26434	4.05081	0.26421	5.90908	0.26417	21.6549
0.26447	0.46464	0.2645	4.03969	0.26438	5.91599	0.26435	21.6669
0.26465	0.47501	0.26466	4.05711	0.26456	5.92608	0.26449	21.6795
0.26482	0.47273	0.26483	4.05123	0.26474	5.91912	0.26466	21.6731
0.26498	0.46481	0.26499	4.05377	0.26491	5.92426	0.26484	21.6948
0.26514	0.46541	0.26515	4.05861	0.2651	5.92719	0.26501	21.7069
0.26531	0.4646	0.26531	4.06079	0.26527	5.91381	0.26516	21.7225
0.26549	0.46859	0.26549	4.04753	0.26542	5.93398	0.26532	21.7288
0.26565	0.46872	0.26565	4.05158	0.26559	5.92365	0.26549	21.7457
0.26581	0.46765	0.26581	4.05008	0.26574	5.92376	0.26566	21.7608
0.26597	0.46799	0.26598	4.05653	0.26588	5.93129	0.26582	21.7716
0.26615	0.46809	0.26616	4.05098	0.26605	5.93184	0.26598	21.7753
0.26632	0.4684	0.26634	4.06642	0.2662	5.92445	0.26616	21.7976
0.26648	0.47607	0.26652	4.0544	0.26636	5.92651	0.26634	21.8105
0.26664	0.46547	0.26668	4.05974	0.26654	5.92802	0.26651	21.809
0.26681	0.46477	0.26684	4.06092	0.26672	5.94676	0.26667	21.8356
0.26699	0.46375	0.267	4.06153	0.26687	5.93517	0.26682	21.8492
0.26716	0.46818	0.26719	4.06912	0.26703	5.93976	0.26699	21.8539
0.26733	0.47713	0.26736	4.05812	0.26719	5.93297	0.26715	21.8698
0.26748	0.46951	0.26753	4.06192	0.26738	5.93659	0.2673	21.8814
0.26765	0.464	0.26769	4.06178	0.26756	5.93772	0.26747	21.8874
0.26783	0.4744	0.26785	4.05971	0.26774	5.9378	0.26765	21.8955
0.268	0.47916	0.26803	4.07574	0.2679	5.94668	0.2678	21.9136
0.26814	0.47836	0.26821	4.06661	0.26805	5.94904	0.26795	21.921
0.26831	0.46614	0.26837	4.07658	0.26822	5.94849	0.26812	21.9404
0.26849	0.46975	0.26855	4.06849	0.26839	5.95522	0.2683	21.9515
0.26865	0.46811	0.26871	4.076	0.26857	5.94383	0.26846	21.9694
0.26879	0.47564	0.26888	4.07305	0.26875	5.95113	0.26863	21.989
0.26896	0.46731	0.26906	4.06722	0.26891	5.94827	0.26879	21.9849
0.26913	0.47232	0.26922	4.06974	0.26907	5.9495	0.26896	21.9918
0.26928	0.47551	0.26938	4.07621	0.26925	5.95848	0.26914	22.0008
0.26945	0.47514	0.26953	4.0783	0.26942	5.95978	0.2693	22.0193
0.26963	0.47797	0.26971	4.07738	0.26959	5.96144	0.26945	22.0455
0.26981	0.48307	0.26988	4.0671	0.26975	5.96698	0.26963	22.0458
0.26998	0.4668	0.27003	4.07522	0.26992	5.9667	0.26981	22.061
0.27015	0.47716	0.27019	4.07729	0.27009	5.96958	0.26997	22.0747
0.27033	0.47148	0.27036	4.08918	0.27027	5.96683	0.27011	22.0784
0.27049	0.4781	0.27053	4.08007	0.27044	5.96859	0.27029	22.1033
0.27066	0.47261	0.27067	4.07915	0.27058	5.97986	0.27047	22.1183
0.27084	0.48029	0.27084	4.08088	0.27075	5.96979	0.27064	22.1211
0.27102	0.48735	0.27102	4.08113	0.27092	5.96426	0.27079	22.1314
0.2712	0.48119	0.27118	4.08573	0.27109	5.96954	0.27095	22.1533
0.27135	0.48571	0.27134	4.09228	0.27124	5.97264	0.27113	22.1653
0.2715	0.48212	0.2715	4.07733	0.27141	5.97468	0.27131	22.176
0.27168	0.47986	0.27169	4.08936	0.27159	5.9807	0.27148	22.184
0.27184	0.48235	0.27186	4.08489	0.27176	5.98699	0.27163	22.1938
0.272	0.48251	0.27203	4.09233	0.27192	5.97188	0.27179	22.2067
0.27216	0.48216	0.27218	4.09764	0.27207	5.98548	0.27197	22.2271
0.27234	0.48557	0.27235	4.09012	0.27225	5.98923	0.27214	22.2385
0.2725	0.48464	0.27253	4.08762	0.27243	5.98846	0.27231	22.2537
0.27266	0.49652	0.2727	4.0856	0.2726	5.98789	0.27247	22.2618
0.27282	0.48166	0.27288	4.081	0.27275	5.98494	0.27263	22.2798
0.273	0.49124	0.27304	4.09025	0.27291	5.98626	0.27281	22.2876
0.27318	0.48436	0.2732	4.09222	0.27308	5.99566	0.27298	22.3049
0.27336	0.48253	0.27338	4.09501	0.27324	5.99075	0.27314	22.3126
0.2735	0.47718	0.27356	4.10151	0.2734	5.99442	0.2733	22.3259
0.27366	0.48093	0.27373	4.11187	0.27357	5.99641	0.27347	22.3425
0.27384	0.47756	0.27389	4.09373	0.27375	6.00028	0.27365	22.3563
0.27401	0.47417	0.27404	4.09525	0.27393	6.00297	0.27381	22.3761
0.27418	0.48254	0.27421	4.09359	0.27409	5.98993	0.27399	22.3844
0.27434	0.49153	0.27439	4.09883	0.27423	6.00536	0.27414	22.386
0.27452	0.48028	0.27455	4.10087	0.27441	6.00212	0.27431	22.4057
0.27469	0.47939	0.27471	4.10051	0.27458	6.00807	0.27449	22.4129
0.27486	0.48386	0.27488	4.10236	0.27475	6.00397	0.27465	22.4255
0.27503	0.48673	0.27506	4.09607	0.27491	6.01325	0.27481	22.4496
0.27519	0.48546	0.27522	4.10646	0.27507	6.00251	0.27497	22.4489
0.27535	0.47568	0.27538	4.11272	0.27525	6.0056	0.27515	22.4655
0.27553	0.48467	0.27554	4.10945	0.27541	6.01039	0.2753	22.4792
0.27571	0.49156	0.27571	4.10606	0.27557	6.00488	0.27545	22.5035
0.27589	0.48898	0.27589	4.10974	0.27574	6.01498	0.27562	22.5136
0.27607	0.48716	0.27604	4.09803	0.27591	6.01455	0.27579	22.5102
0.27621	0.48535	0.2762	4.10868	0.27607	6.0202	0.27595	22.5303
0.27638	0.49145	0.27637	4.11203	0.27619	6.01592	0.27611	22.5391
0.27655	0.49265	0.27655	4.11334	0.27636	6.01302	0.27628	22.5556
0.27672	0.49113	0.2767	4.11293	0.2765	6.03396	0.27646	22.5635
0.27688	0.48617	0.27686	4.10095	0.27666	6.02852	0.27663	22.5817
0.27703	0.48717	0.27703	4.11179	0.27681	6.02766	0.27679	22.5987
0.27721	0.48861	0.2772	4.11385	0.27697	6.02386	0.27696	22.6139
0.27736	0.4875	0.27737	4.11659	0.27713	6.02635	0.27713	22.6256
0.27752	0.48792	0.27751	4.11534	0.27731	6.02485	0.27731	22.6435
0.27769	0.48076	0.27769	4.11245	0.27749	6.03299	0.27748	22.6461
0.27786	0.48975	0.27786	4.11603	0.27766	6.04252	0.27765	22.6613
0.27802	0.49001	0.27802	4.11736	0.27783	6.03473	0.2778	22.6745
0.27817	0.48748	0.27817	4.11644	0.27797	6.0277	0.27797	22.6872
0.27834	0.4878	0.27834	4.11628	0.27815	6.03083	0.27815	22.7044
0.2785	0.49238	0.27852	4.11217	0.27833	6.04151	0.27832	22.7166
0.27866	0.48939	0.27866	4.11922	0.27849	6.04134	0.27849	22.7292
0.27882	0.48976	0.27881	4.12531	0.27864	6.04473	0.27865	22.7448
0.279	0.49354	0.27898	4.11836	0.27882	6.04774	0.27881	22.7633
0.27915	0.48934	0.27911	4.12556	0.279	6.04443	0.27899	22.7709
0.2793	0.49434	0.27928	4.12375	0.27917	6.05331	0.27915	22.7864
0.27947	0.48995	0.27945	4.12633	0.27933	6.04866	0.27931	22.7898
0.27965	0.50468	0.27961	4.1273	0.27948	6.0548	0.27948	22.8033
0.27981	0.49547	0.27977	4.11983	0.27966	6.04807	0.27966	22.82
0.27997	0.49755	0.27994	4.12955	0.27983	6.05482	0.27983	22.8405
0.28013	0.49439	0.28012	4.12561	0.28	6.05156	0.28001	22.839
0.28031	0.49368	0.28029	4.14363	0.28015	6.05603	0.28018	22.8594
0.28048	0.49193	0.28045	4.14297	0.28031	6.05081	0.28035	22.8871
0.28062	0.48981	0.28062	4.12458	0.28049	6.05853	0.28052	22.9017
0.28078	0.49812	0.28079	4.13314	0.28064	6.05707	0.28069	22.9093
0.28096	0.49878	0.28097	4.1286	0.28083	6.06791	0.28087	22.9123
0.28114	0.50999	0.28115	4.12634	0.28099	6.06977	0.28105	22.9303
0.28132	0.49536	0.28131	4.14532	0.28116	6.06382	0.28123	22.9457
0.28147	0.49145	0.28146	4.14078	0.28133	6.0685	0.2814	22.9553
0.28164	0.50014	0.28162	4.13478	0.2815	6.06462	0.28156	22.9773
0.28181	0.49871	0.28181	4.14057	0.28166	6.06059	0.28172	22.9841
0.28199	0.50178	0.28198	4.13562	0.28182	6.07866	0.2819	22.9965
0.28216	0.49978	0.28216	4.14861	0.282	6.06791	0.28207	23.0108
0.28231	0.49332	0.28229	4.14686	0.28218	6.08053	0.28224	23.0235
0.28247	0.49114	0.28247	4.14662	0.28236	6.0791	0.28239	23.0466
0.28265	0.5054	0.28264	4.14009	0.28251	6.07615	0.28256	23.0487
0.28283	0.49818	0.28279	4.14826	0.28267	6.08048	0.28272	23.0607
0.28298	0.49231	0.28296	4.14372	0.28284	6.08415	0.28287	23.0694
0.28314	0.49802	0.28313	4.13826	0.28303	6.082	0.28303	23.0737
0.28332	0.49613	0.28331	4.14546	0.2832	6.09008	0.28318	23.0848
0.28349	0.50215	0.28347	4.14544	0.28335	6.08964	0.28332	23.0911
0.28366	0.50612	0.28365	4.16132	0.2835	6.07774	0.28349	23.1199
0.28382	0.48961	0.2838	4.15024	0.28368	6.08398	0.28365	23.1269
0.28397	0.497	0.28397	4.14244	0.28385	6.09164	0.28381	23.149
0.28415	0.51123	0.28415	4.13746	0.28402	6.09747	0.28397	23.1626
0.28431	0.49559	0.28432	4.13779	0.28417	6.08599	0.28415	23.1671
0.28445	0.5063	0.28447	4.15536	0.28434	6.09021	0.28434	23.186
0.28462	0.49709	0.28463	4.15758	0.28451	6.09349	0.28452	23.1912
0.2848	0.49995	0.28481	4.15297	0.28468	6.1091	0.28469	23.2077
0.28498	0.50135	0.28499	4.16136	0.28486	6.10149	0.28485	23.2327
0.28513	0.50604	0.28517	4.16089	0.28502	6.10149	0.285	23.2341
0.28528	0.50218	0.28532	4.14743	0.28519	6.09041	0.28519	23.2495
0.28546	0.49343	0.28547	4.16746	0.28537	6.10536	0.28536	23.2717
0.28561	0.50182	0.28565	4.16296	0.28553	6.11188	0.28554	23.2827
0.28579	0.50682	0.2858	4.15157	0.28568	6.10685	0.28569	23.3055
0.28596	0.50257	0.28595	4.16434	0.28585	6.10094	0.28586	23.3086
0.28613	0.50699	0.28612	4.15365	0.28603	6.11072	0.28603	23.3235
0.2863	0.49876	0.28631	4.15886	0.28619	6.10982	0.28621	23.3356
0.28647	0.50516	0.28646	4.16428	0.28636	6.11537	0.28639	23.3449
0.28661	0.49853	0.28661	4.15745	0.28651	6.12412	0.28654	23.3628
0.28678	0.50696	0.28678	4.15881	0.28668	6.10949	0.28672	23.3799
0.28696	0.50465	0.28695	4.1714	0.28685	6.11959	0.28688	23.3892
0.28713	0.4935	0.28713	4.16385	0.28698	6.11635	0.28706	23.4004
0.28729	0.50864	0.28728	4.16264	0.28716	6.12545	0.28723	23.4175
0.28746	0.50467	0.28745	4.16392	0.28733	6.12023	0.2874	23.4361
0.28763	0.51536	0.28762	4.1697	0.28747	6.11727	0.28756	23.4441
0.28781	0.50217	0.28781	4.17289	0.28763	6.12973	0.28772	23.4646
0.28798	0.50581	0.28797	4.15795	0.28781	6.13329	0.2879	23.4692
0.28812	0.50511	0.28811	4.17061	0.28799	6.12737	0.28806	23.4794
0.2883	0.50771	0.28828	4.16214	0.28815	6.13705	0.28822	23.4965
0.28847	0.50476	0.28846	4.16676	0.28832	6.13111	0.28838	23.5128
0.28863	0.50796	0.28863	4.17278	0.28849	6.12752	0.28856	23.5212
0.28881	0.51017	0.28879	4.17591	0.28866	6.1431	0.28874	23.5344
0.28895	0.49878	0.28894	4.17192	0.28884	6.13624	0.28889	23.5519
0.28912	0.502	0.28912	4.17414	0.28901	6.14467	0.28904	23.5603
0.2893	0.51048	0.28929	4.17116	0.28919	6.13126	0.28921	23.5676
0.28947	0.50774	0.28944	4.1671	0.28937	6.13806	0.28938	23.5788
0.28964	0.51133	0.2896	4.17568	0.28954	6.15021	0.28954	23.5982
0.2898	0.51766	0.28978	4.18402	0.2897	6.15502	0.28971	23.6205
0.28997	0.50745	0.28994	4.18082	0.28988	6.16042	0.28988	23.6266
0.29014	0.49476	0.29013	4.17947	0.29006	6.15044	0.29005	23.645
0.29032	0.51045	0.29028	4.18275	0.29024	6.14192	0.29022	23.6611
0.29048	0.51241	0.29044	4.18314	0.2904	6.14369	0.29038	23.6678
0.29063	0.50094	0.29062	4.18197	0.29057	6.15961	0.29055	23.6824
0.29081	0.50435	0.29079	4.18356	0.29074	6.15686	0.29072	23.7054
0.29098	0.51565	0.29094	4.18079	0.29091	6.16089	0.2909	23.7183
0.29114	0.50785	0.29111	4.1876	0.29109	6.16525	0.29106	23.7319
0.2913	0.50722	0.29128	4.18955	0.29127	6.1594	0.29122	23.7485
0.29147	0.51513	0.29145	4.17901	0.29143	6.16476	0.29138	23.7489
0.29165	0.52417	0.29162	4.17852	0.29158	6.16424	0.29156	23.7632
0.29182	0.50952	0.29178	4.18119	0.29175	6.1559	0.29173	23.7842
0.29199	0.51722	0.29194	4.19505	0.29192	6.16417	0.29189	23.7933
0.29215	0.51062	0.29212	4.19227	0.29209	6.16137	0.29204	23.8056
0.29231	0.50248	0.29231	4.18689	0.29225	6.16509	0.29222	23.8191
0.2925	0.50617	0.29249	4.18868	0.29241	6.16905	0.29239	23.8348
0.29268	0.5078	0.29265	4.19049	0.29259	6.16488	0.29256	23.8505
0.29286	0.51351	0.29281	4.19302	0.29276	6.1742	0.29273	23.8636
0.29301	0.5184	0.29297	4.18899	0.29292	6.17456	0.29289	23.8827
0.29317	0.51238	0.29315	4.19157	0.29307	6.17796	0.29306	23.8901
0.29334	0.52025	0.29334	4.19814	0.29325	6.18687	0.29323	23.9022
0.29351	0.51226	0.29351	4.19659	0.29343	6.17658	0.29338	23.9092
0.29366	0.51913	0.29369	4.20627	0.2936	6.17468	0.29354	23.9332
0.29382	0.51735	0.29387	4.19666	0.29375	6.18066	0.29371	23.9386
0.294	0.52008	0.29402	4.20009	0.29391	6.1744	0.29389	23.9645
0.29417	0.51419	0.29419	4.1994	0.29409	6.18734	0.29403	23.9733
0.29433	0.51086	0.29437	4.19052	0.29426	6.18044	0.2942	23.9919
0.29447	0.511	0.29454	4.19813	0.29441	6.19329	0.29438	23.9964
0.29465	0.51415	0.29471	4.20815	0.29457	6.18336	0.29455	24.0147
0.29483	0.52127	0.29488	4.20973	0.29474	6.19945	0.29473	24.0178
0.29499	0.52773	0.29504	4.20618	0.2949	6.19953	0.29488	24.0365
0.29515	0.52221	0.29522	4.20742	0.29505	6.1906	0.29505	24.0514
0.29532	0.52417	0.2954	4.20501	0.29522	6.18129	0.29522	24.0554
0.2955	0.51493	0.29556	4.21438	0.29539	6.19528	0.2954	24.0758
0.29567	0.5152	0.29571	4.21018	0.29554	6.19033	0.29557	24.0996
0.29582	0.51496	0.29588	4.21025	0.29569	6.2021	0.29572	24.1108
0.29597	0.52113	0.29605	4.2078	0.29585	6.20647	0.29588	24.1191
0.29615	0.53022	0.29622	4.19878	0.29601	6.1927	0.29606	24.1325
0.29633	0.52223	0.29638	4.20378	0.29616	6.20724	0.29623	24.1504
0.29649	0.52179	0.29654	4.21343	0.29633	6.21674	0.2964	24.1674
0.29663	0.52849	0.29672	4.20975	0.29647	6.21485	0.29656	24.1757
0.29681	0.52221	0.29689	4.21051	0.29663	6.21165	0.29672	24.1915
0.29698	0.52218	0.29705	4.21495	0.29681	6.20682	0.29689	24.1868
0.29715	0.51143	0.29721	4.223	0.29699	6.20092	0.29705	24.2146
0.29731	0.50909	0.29738	4.22108	0.29717	6.21229	0.29721	24.2192
0.29747	0.52372	0.29755	4.21356	0.29734	6.22232	0.29738	24.2453
0.29765	0.52023	0.29771	4.22178	0.29749	6.21689	0.29755	24.2552
0.29783	0.52477	0.29788	4.20955	0.29766	6.21548	0.29772	24.2661
0.29799	0.51986	0.29804	4.22046	0.29783	6.21312	0.29788	24.2831
0.29815	0.52637	0.29821	4.2146	0.29798	6.22095	0.29804	24.2867
0.29831	0.52751	0.29839	4.22474	0.29816	6.2351	0.29821	24.3184
0.2985	0.52717	0.29854	4.22171	0.29834	6.22846	0.2984	24.3317
0.29867	0.52272	0.2987	4.23152	0.2985	6.22585	0.29855	24.3362
0.29884	0.51766	0.29887	4.22658	0.29868	6.22017	0.29871	24.357
0.299	0.518	0.29905	4.22963	0.29886	6.22922	0.29887	24.3705
0.29917	0.51955	0.29922	4.22894	0.29903	6.22861	0.29905	24.3847
0.29934	0.53004	0.29938	4.22161	0.29919	6.23547	0.29921	24.4045
0.29952	0.52173	0.29953	4.21603	0.29937	6.2257	0.29936	24.4128
0.29971	0.52445	0.2997	4.21897	0.29954	6.23355	0.29953	24.4255
0.29987	0.51559	0.29984	4.22991	0.29972	6.24163	0.29971	24.4425
0.30005	0.52136	0.3	4.22481	0.2999	6.24455	0.29987	24.4538
0.3002	0.53295	0.30018	4.23321	0.30007	6.23596	0.30004	24.4691
0.30038	0.52395	0.30034	4.22815	0.30022	6.23643	0.30019	24.4822
0.30056	0.52259	0.30049	4.2371	0.30039	6.22717	0.30037	24.4997
0.30073	0.52637	0.30066	4.23443	0.30056	6.23776	0.30054	24.514
0.3009	0.52372	0.30082	4.23984	0.30075	6.25145	0.30069	24.532
0.30106	0.52845	0.30098	4.22989	0.30093	6.24897	0.30085	24.5447
0.30122	0.52951	0.30114	4.23013	0.3011	6.23749	0.30103	24.5706
0.3014	0.52569	0.30131	4.22958	0.30126	6.24542	0.30121	24.5836
0.30156	0.51663	0.30149	4.23233	0.30141	6.2523	0.30138	24.5892
0.30171	0.53083	0.30165	4.23966	0.30159	6.25985	0.30152	24.6067
0.30188	0.52502	0.30182	4.24829	0.30174	6.2557	0.30169	24.6238
0.30206	0.53609	0.30199	4.25028	0.30188	6.25104	0.30187	24.6328
0.30223	0.53388	0.30216	4.24599	0.30206	6.25605	0.30202	24.6475
0.30239	0.53218	0.30234	4.24672	0.30222	6.24577	0.30219	24.6735
0.30255	0.52767	0.30251	4.23503	0.30237	6.25242	0.30235	24.685
0.30272	0.53264	0.30267	4.23962	0.30253	6.25775	0.30253	24.7044
0.30289	0.52711	0.30284	4.23885	0.30271	6.25594	0.3027	24.713
0.30305	0.5224	0.30302	4.24427	0.30287	6.25451	0.30287	24.7319
0.30319	0.52973	0.30319	4.25123	0.30301	6.27314	0.30303	24.7451
0.30337	0.53926	0.30337	4.24303	0.30319	6.26559	0.30319	24.7498
0.30355	0.54799	0.30355	4.24784	0.30337	6.27072	0.30337	24.77
0.3037	0.53553	0.3037	4.25501	0.30352	6.25601	0.30354	24.7903
0.30385	0.53607	0.30386	4.24533	0.3037	6.2619	0.3037	24.7968
0.30403	0.5269	0.30404	4.26132	0.30385	6.26134	0.30386	24.8228
0.30419	0.52296	0.30421	4.24567	0.30403	6.26921	0.30403	24.8414
0.30432	0.53741	0.30439	4.24605	0.3042	6.27221	0.30421	24.8566
0.3045	0.53814	0.30455	4.24074	0.30436	6.27169	0.30438	24.8618
0.30466	0.53368	0.30472	4.25227	0.30453	6.2686	0.30453	24.8895
0.30481	0.53191	0.30488	4.25911	0.30469	6.27418	0.30469	24.8978
0.30497	0.53724	0.30505	4.26884	0.30487	6.27361	0.30487	24.9125
0.30514	0.53976	0.30521	4.26178	0.30505	6.28615	0.30503	24.9315
0.30529	0.53719	0.30536	4.25812	0.30522	6.28766	0.30519	24.939
0.30546	0.54065	0.30553	4.24801	0.30537	6.27867	0.30535	24.9558
0.30563	0.53042	0.30569	4.26379	0.30554	6.28521	0.30552	24.971
0.30581	0.53853	0.30584	4.2623	0.30572	6.28326	0.30568	24.9981
0.30599	0.52806	0.306	4.25451	0.3059	6.29141	0.30585	25.0084
0.30617	0.54179	0.30618	4.25127	0.30607	6.29058	0.306	25.0151
0.30635	0.53552	0.30635	4.25985	0.30623	6.28828	0.30618	25.0367
0.3065	0.53947	0.30651	4.26724	0.30639	6.28987	0.30635	25.0479
0.30668	0.53965	0.30666	4.26917	0.30656	6.29427	0.30651	25.0757
0.30685	0.53928	0.30684	4.26576	0.30674	6.297	0.30667	25.0868
0.30702	0.54423	0.30701	4.26694	0.30691	6.29329	0.30684	25.1049
0.30717	0.54279	0.30716	4.25435	0.30708	6.29782	0.30702	25.1231
0.30732	0.54328	0.30732	4.26156	0.30724	6.30084	0.30718	25.1349
0.3075	0.53311	0.3075	4.26561	0.30741	6.3019	0.30735	25.1632
0.30768	0.54276	0.30767	4.26757	0.30758	6.30623	0.30751	25.1802
0.30785	0.53953	0.30784	4.26986	0.30775	6.30133	0.30769	25.1927
0.30799	0.54548	0.308	4.26718	0.30791	6.30957	0.30786	25.2122
0.30816	0.53421	0.30816	4.26653	0.30807	6.31178	0.30803	25.2103
0.30834	0.53787	0.30834	4.27859	0.30825	6.30786	0.30818	25.2455
0.3085	0.53744	0.30852	4.27853	0.30842	6.31458	0.30835	25.2664
0.30866	0.54688	0.3087	4.28483	0.30859	6.3166	0.30853	25.2812
0.30882	0.55382	0.30886	4.27365	0.30874	6.31368	0.3087	25.2945
0.309	0.53604	0.30901	4.26242	0.30891	6.30917	0.30885	25.3012
0.30918	0.53629	0.30919	4.27691	0.30909	6.31054	0.30901	25.3288
0.30935	0.53854	0.30936	4.27007	0.30925	6.31681	0.30919	25.3472
0.30951	0.54032	0.30954	4.26858	0.30941	6.31945	0.30936	25.367
0.30968	0.5425	0.30969	4.27488	0.30958	6.30951	0.30952	25.3829
0.30985	0.55269	0.30985	4.28126	0.30975	6.3144	0.30968	25.4011
0.31002	0.5407	0.31003	4.28705	0.30993	6.32827	0.30985	25.4158
0.31019	0.53559	0.3102	4.28567	0.31009	6.3279	0.31002	25.4296
0.31036	0.54553	0.31036	4.2845	0.31023	6.32444	0.31019	25.4486
0.31051	0.54569	0.31053	4.27457	0.31041	6.32775	0.31036	25.4542
0.31069	0.55003	0.3107	4.2806	0.31059	6.31647	0.31051	25.4765
0.31087	0.54142	0.31087	4.28596	0.31076	6.32614	0.31069	25.4997
0.31103	0.54362	0.31105	4.27801	0.31092	6.33609	0.31086	25.5145
0.31119	0.54747	0.31122	4.28472	0.31108	6.3298	0.31098	25.5286
0.31135	0.5411	0.31138	4.28272	0.31125	6.33765	0.31115	25.5387
0.31153	0.55245	0.31154	4.28892	0.31142	6.33685	0.3113	25.5563
0.31172	0.55035	0.31171	4.29648	0.31158	6.34406	0.31144	25.5731
0.31188	0.54584	0.31189	4.2986	0.31173	6.34296	0.31162	25.5773
0.31203	0.55211	0.31204	4.29463	0.3119	6.34527	0.31178	25.6047
0.31219	0.54835	0.3122	4.28845	0.31206	6.33765	0.31196	25.616
0.31237	0.55699	0.31237	4.28063	0.3122	6.34082	0.31212	25.6419
0.31255	0.54622	0.31255	4.29337	0.31238	6.34119	0.31229	25.6626
0.31273	0.54846	0.3127	4.29797	0.31254	6.34308	0.31247	25.6778
0.31286	0.56452	0.31286	4.29256	0.3127	6.34745	0.31264	25.6875
0.31304	0.55226	0.31303	4.30009	0.31285	6.35073	0.3128	25.7058
0.31321	0.55313	0.3132	4.29731	0.31302	6.35298	0.31296	25.7293
0.31337	0.55177	0.31337	4.30059	0.3132	6.35093	0.31313	25.7469
0.31354	0.55104	0.31352	4.30419	0.31332	6.35747	0.3133	25.7613
0.3137	0.55461	0.31369	4.2925	0.3135	6.35187	0.31347	25.778
0.31388	0.55296	0.31386	4.29727	0.31366	6.35215	0.31362	25.8015
0.31405	0.54949	0.31404	4.29634	0.31384	6.36009	0.31379	25.8105
0.3142	0.55132	0.31421	4.30066	0.314	6.35654	0.31396	25.8317
0.31435	0.55307	0.31436	4.30939	0.31417	6.3583	0.31413	25.8506
0.31453	0.55636	0.31453	4.28797	0.31434	6.35613	0.31429	25.8638
0.31469	0.5538	0.31469	4.30896	0.31452	6.36053	0.31448	25.8935
0.31482	0.55776	0.31483	4.3031	0.3147	6.36786	0.31463	25.9087
0.315	0.55191	0.315	4.30948	0.31486	6.36858	0.31481	25.9248
0.31517	0.55366	0.31517	4.32143	0.31502	6.37839	0.31498	25.9397
0.31535	0.55803	0.31531	4.30813	0.31519	6.37224	0.31514	25.9596
0.31549	0.56458	0.31547	4.31015	0.31537	6.36857	0.3153	25.9629
0.31566	0.55244	0.31564	4.30878	0.31554	6.36374	0.31547	25.9883
0.31584	0.55652	0.31579	4.30964	0.31572	6.37278	0.31565	26.0115
0.316	0.56235	0.31594	4.31378	0.31586	6.37979	0.31582	26.0426
0.31616	0.55526	0.31611	4.30239	0.31604	6.37177	0.31599	26.0567
0.31632	0.55214	0.31629	4.30194	0.31622	6.38207	0.31615	26.0699
0.3165	0.56294	0.31644	4.31202	0.31639	6.38313	0.31633	26.0837
0.31667	0.55523	0.31661	4.31588	0.31656	6.37688	0.3165	26.1028
0.31683	0.55209	0.31678	4.31808	0.31671	6.38811	0.31668	26.1272
0.31699	0.57018	0.31697	4.31412	0.31688	6.38852	0.31687	26.1498
0.31717	0.56251	0.31715	4.31616	0.31705	6.38524	0.31703	26.1653
0.31734	0.56429	0.31733	4.31575	0.31722	6.38574	0.31719	26.1831
0.31751	0.55789	0.3175	4.31608	0.31737	6.38402	0.31735	26.2011
0.31769	0.56593	0.31765	4.31956	0.31753	6.39888	0.31753	26.2189
0.31785	0.56605	0.31783	4.31478	0.31772	6.39125	0.31771	26.2331
0.31801	0.56532	0.31801	4.32208	0.3179	6.38859	0.31789	26.2572
0.31818	0.56284	0.31819	4.31426	0.31808	6.4005	0.31805	26.2743
0.31835	0.55534	0.31835	4.31513	0.31823	6.39852	0.31823	26.2931
0.3185	0.55937	0.3185	4.33029	0.31838	6.39489	0.31839	26.3139
0.31866	0.55727	0.31866	4.32418	0.31856	6.38947	0.31856	26.321
0.31884	0.56658	0.31884	4.33046	0.31873	6.4022	0.31873	26.3374
0.319	0.57083	0.31902	4.32481	0.31888	6.40056	0.31887	26.3562
0.31915	0.56139	0.31917	4.32697	0.31904	6.39647	0.31903	26.3743
0.31931	0.56095	0.31933	4.32152	0.31922	6.40498	0.31921	26.3909
0.31948	0.57535	0.3195	4.32366	0.31939	6.40721	0.31936	26.4148
0.31963	0.56213	0.31967	4.33452	0.31954	6.40757	0.31951	26.4217
0.31979	0.56365	0.31983	4.32749	0.31969	6.41065	0.31968	26.4423
0.31997	0.56016	0.32	4.32927	0.31987	6.41138	0.31985	26.4577
0.32013	0.55963	0.32016	4.33944	0.32005	6.41389	0.32001	26.4748
0.32028	0.56504	0.32034	4.33409	0.32021	6.42195	0.32017	26.498
0.32044	0.5744	0.32052	4.33013	0.32035	6.41223	0.32034	26.5101
0.32063	0.56202	0.32071	4.33693	0.32053	6.42057	0.32052	26.5283
0.3208	0.56927	0.32087	4.32803	0.32071	6.41767	0.32068	26.542
0.32098	0.56272	0.32102	4.33375	0.32088	6.41872	0.32083	26.5652
0.32113	0.57282	0.32119	4.32947	0.32104	6.42377	0.321	26.5909
0.32129	0.57296	0.32137	4.34207	0.32119	6.42662	0.32118	26.606
0.32147	0.5702	0.32155	4.34322	0.32137	6.43331	0.32135	26.623
0.32163	0.56385	0.32171	4.34452	0.32154	6.42609	0.3215	26.6343
0.32179	0.56336	0.32186	4.3464	0.32169	6.43133	0.32166	26.6538
0.32194	0.5697	0.32203	4.3448	0.32185	6.4381	0.32184	26.6676
0.32212	0.57817	0.3222	4.34008	0.32203	6.42464	0.32201	26.6908
0.32231	0.57926	0.32237	4.34989	0.32221	6.4288	0.32217	26.6989
0.32248	0.57071	0.32253	4.3512	0.32237	6.43043	0.32233	26.7258
0.32263	0.57595	0.32269	4.34444	0.32251	6.44008	0.3225	26.7444
0.32278	0.57136	0.32288	4.34042	0.32268	6.43477	0.32268	26.7728
0.32296	0.56416	0.32305	4.3441	0.32283	6.4405	0.32283	26.7779
0.32314	0.57648	0.32322	4.34229	0.32297	6.43852	0.32298	26.797
0.32331	0.57426	0.32339	4.34828	0.32314	6.44219	0.32316	26.8051
0.32346	0.56383	0.32354	4.3537	0.32331	6.44518	0.32333	26.8388
0.32363	0.57622	0.32371	4.34614	0.32347	6.4484	0.32349	26.8488
0.32381	0.57708	0.32388	4.34422	0.32364	6.44363	0.32365	26.8697
0.32398	0.57383	0.32402	4.35237	0.32382	6.44525	0.32381	26.8827
0.32414	0.57409	0.32419	4.34183	0.324	6.45426	0.32399	26.9006
0.32429	0.56907	0.32437	4.35787	0.32417	6.45768	0.32416	26.9232
0.32447	0.56584	0.32454	4.35502	0.32433	6.45715	0.32433	26.9281
0.32464	0.57996	0.3247	4.35069	0.32449	6.46171	0.32449	26.9647
0.3248	0.57638	0.32487	4.36444	0.32466	6.45696	0.32466	26.9828
0.32495	0.57989	0.32503	4.35649	0.32484	6.46175	0.32483	26.9915
0.32513	0.57138	0.32521	4.35412	0.325	6.45187	0.32501	27.0169
0.32529	0.57105	0.32538	4.36871	0.32515	6.4588	0.32516	27.0221
0.32547	0.57641	0.32554	4.36279	0.32532	6.46679	0.32531	27.0445
0.32563	0.57809	0.3257	4.36342	0.3255	6.45934	0.3255	27.0574
0.32581	0.57664	0.32588	4.37184	0.32567	6.4639	0.32567	27.0778
0.32597	0.58279	0.32605	4.35392	0.32584	6.46991	0.32584	27.0979
0.32615	0.58494	0.32622	4.36624	0.32599	6.48419	0.32599	27.1238
0.32632	0.57775	0.32638	4.35382	0.32616	6.48263	0.32616	27.145
0.32647	0.57995	0.32653	4.36549	0.32634	6.47146	0.32634	27.1538
0.32663	0.57306	0.32672	4.36683	0.32651	6.47634	0.32649	27.1686
0.32681	0.57413	0.32688	4.36156	0.32667	6.47494	0.32664	27.1822
0.32698	0.57709	0.32702	4.37243	0.32683	6.47953	0.32681	27.2001
0.32712	0.57975	0.32719	4.36554	0.327	6.47191	0.32698	27.228
0.32729	0.58207	0.32736	4.36978	0.32718	6.47349	0.32714	27.2268
0.32747	0.57362	0.32754	4.37167	0.32736	6.49095	0.32729	27.26
0.32763	0.57215	0.32768	4.36954	0.32752	6.49777	0.32746	27.2684
0.32779	0.57439	0.32785	4.36498	0.32766	6.49366	0.32763	27.2902
0.32795	0.57928	0.32803	4.36416	0.32784	6.48587	0.32777	27.3099
0.32813	0.58481	0.3282	4.37817	0.32802	6.48145	0.32794	27.3175
0.32831	0.59022	0.32836	4.37165	0.32818	6.49739	0.32812	27.342
0.32849	0.58055	0.32852	4.37547	0.32834	6.4956	0.32829	27.3652
0.32866	0.57158	0.32869	4.38484	0.32851	6.49431	0.32847	27.3819
0.32882	0.57743	0.32887	4.3718	0.32869	6.49354	0.32862	27.4034
0.32899	0.5838	0.32905	4.37319	0.32886	6.48521	0.32879	27.4134
0.32916	0.58514	0.32922	4.38017	0.32903	6.49871	0.32897	27.4347
0.32934	0.58168	0.32938	4.37649	0.32919	6.50463	0.32914	27.4554
0.32952	0.57736	0.32954	4.38622	0.32935	6.50918	0.3293	27.48
0.32969	0.57755	0.32972	4.37376	0.32952	6.51103	0.32947	27.4961
0.32985	0.58316	0.32988	4.38046	0.32969	6.50118	0.32963	27.5123
0.33001	0.58438	0.33004	4.37763	0.32984	6.49017	0.3298	27.5281
0.33018	0.58442	0.3302	4.38166	0.33	6.51201	0.32997	27.5502
0.33036	0.59022	0.33037	4.39105	0.33018	6.50948	0.33013	27.5674
0.33051	0.57958	0.33055	4.39376	0.33035	6.51356	0.33029	27.5826
0.33067	0.58545	0.33071	4.38313	0.3305	6.51323	0.33046	27.6023
0.33084	0.59041	0.33087	4.39808	0.33066	6.5144	0.33064	27.6187
0.33102	0.5795	0.33103	4.38487	0.33083	6.51825	0.33079	27.6399
0.33118	0.58609	0.33121	4.39184	0.33096	6.51278	0.33095	27.649
0.33132	0.57799	0.33139	4.38028	0.33113	6.51894	0.33112	27.672
0.3315	0.58824	0.33156	4.38717	0.33131	6.51744	0.3313	27.6957
0.33168	0.59045	0.33172	4.39684	0.33149	6.5207	0.33148	27.7116
0.33185	0.58757	0.33188	4.39405	0.33165	6.52547	0.33164	27.7323
0.332	0.5883	0.33206	4.39957	0.33182	6.53292	0.3318	27.7595
0.33216	0.59468	0.33222	4.39752	0.33197	6.52114	0.33197	27.773
0.33234	0.59061	0.33238	4.38512	0.33215	6.52436	0.33215	27.7892
0.33251	0.58914	0.33254	4.40307	0.33233	6.5324	0.33231	27.8101
[truncated: 36,520 more rows]
