# Supplementary material for: Perovskite solar cells with enhanced thermal fatigue resistance under extreme temperature cycling
Source: Nat Commun. 2026 Mar 9;17:3669. doi: 10.1038/s41467-026-70293-7 (PMC13100044; doi:10.1038/s41467-026-70293-7)
Supplement: Supplementary file 4 — Source Data [file 41467_2026_70293_MOESM4_ESM.zip › Figure 2d.xlsx]

## Sheet: Sheet1
Control	LA	DHLA	DMSLA
394286	257914	259913	264948
220038	238794	306694	368774
360728	355076	35336	490109
439837	494935	527884	488822
153108	366522	241489	49464
0.99566	153474	266669	412207
125987	111403	193766	188527
235363	101977	210557	637592
143086		158576	117847
