# Supplementary material for: Perovskite solar cells with enhanced thermal fatigue resistance under extreme temperature cycling
Source: Nat Commun. 2026 Mar 9;17:3669. doi: 10.1038/s41467-026-70293-7 (PMC13100044; doi:10.1038/s41467-026-70293-7)
Supplement: Supplementary file 4 — Source Data [file 41467_2026_70293_MOESM4_ESM.zip › Figure 2e.xlsx]

## Sheet: Sheet1
	Interaction energy (eV)
Control	-0.54308
LA	-0.76583
DHLA	-0.90549
DMSLA	-1.45584
