# Supplementary material for: Perovskite solar cells with enhanced thermal fatigue resistance under extreme temperature cycling
Source: Nat Commun. 2026 Mar 9;17:3669. doi: 10.1038/s41467-026-70293-7 (PMC13100044; doi:10.1038/s41467-026-70293-7)
Supplement: Supplementary file 4 — Source Data [file 41467_2026_70293_MOESM4_ESM.zip › Figure 3b.xlsx]

## Sheet: Sheet1
Control	Control	Control	Control	LA	LA	LA	LA	DHLA	DHLA	DHLA	DHLA	DMSLA	DMSLA	DMSLA	DMSLA
Voltage (V)	Current Density (mA cm-2)	Voltage (V)	Current Density (mA cm-2)	Voltage (V)	Current Density (mA cm-2)	Voltage (V)	Current Density (mA cm-2)	Voltage (V)	Current Density (mA cm-2)	Voltage (V)	Current Density (mA cm-2)	Voltage (V)	Current Density (mA cm-2)	Voltage (V)	Current Density (mA cm-2)
1.2	-66.8712	-0.1	25.4852	1.2	-18.8754	-0.1	25.5607	1.2	-17.6364	-0.1	25.43	-0.1	26.0884	1.2	-14.5682
1.18	-52.1049	-0.08	25.4796	1.18	-8.52748	-0.08	25.5344	1.18	-7.4023	-0.08	25.4234	-0.08	26.095	1.18	-5.67333
1.16	-38.2646	-0.06	25.4948	1.16	0.32114	-0.06	25.5142	1.16	1.22086	-0.06	25.4083	-0.06	26.0847	1.16	2.03265
1.14	-25.5363	-0.04	25.4869	1.14	7.6353	-0.04	25.5112	1.14	8.29619	-0.04	25.4035	-0.04	26.083	1.14	8.45938
1.12	-14.1352	-0.02	25.5052	1.12	13.2658	-0.02	25.5196	1.12	13.6587	-0.02	25.4284	-0.02	26.0877	1.12	13.6238
1.1	-4.18666	0	25.5104	1.1	17.3459	0	25.5118	1.1	17.4581	0	25.4301	0	26.0809	1.1	17.5378
1.08	4.02878	0.02	25.5003	1.08	20.1541	0.02	25.4963	1.08	20.1398	0.02	25.4212	0.02	26.0742	1.08	20.3885
1.06	10.4836	0.04	25.4936	1.06	22.0395	0.04	25.474	1.06	21.8956	0.04	25.3972	0.04	26.082	1.06	22.4018
1.04	15.2253	0.06	25.4864	1.04	23.2193	0.06	25.4718	1.04	23.0269	0.06	25.4004	0.06	26.0694	1.04	23.7588
1.02	18.4861	0.08	25.4917	1.02	23.9481	0.08	25.4596	1.02	23.7703	0.08	25.378	0.08	26.0719	1.02	24.6584
1	20.6917	0.1	25.4785	1	24.3977	0.1	25.4657	1	24.2068	0.1	25.3816	0.1	26.0772	1	25.2057
0.98	22.1049	0.12	25.4744	0.98	24.6361	0.12	25.4539	0.98	24.4519	0.12	25.3873	0.12	26.0684	0.98	25.5257
0.96	23.0561	0.14	25.4691	0.96	24.7836	0.14	25.4381	0.96	24.6219	0.14	25.3927	0.14	26.0539	0.96	25.7269
0.94	23.6782	0.16	25.4789	0.94	24.8941	0.16	25.4311	0.94	24.7278	0.16	25.3745	0.16	26.0525	0.94	25.8247
0.92	24.0941	0.18	25.4637	0.92	24.9634	0.18	25.4129	0.92	24.8034	0.18	25.375	0.18	26.0515	0.92	25.8839
0.9	24.3759	0.2	25.4694	0.9	24.9944	0.2	25.4024	0.9	24.8473	0.2	25.3814	0.2	26.057	0.9	25.9074
0.88	24.5795	0.22	25.4447	0.88	25.0405	0.22	25.3775	0.88	24.9051	0.22	25.3677	0.22	26.0415	0.88	25.9437
0.86	24.7238	0.24	25.4324	0.86	25.054	0.24	25.3814	0.86	24.9431	0.24	25.3419	0.24	26.0275	0.86	25.9501
0.84	24.8269	0.26	25.4257	0.84	25.0866	0.26	25.3829	0.84	24.9639	0.26	25.351	0.26	26.0202	0.84	25.9712
0.82	24.9295	0.28	25.434	0.82	25.1083	0.28	25.3848	0.82	25.0089	0.28	25.3335	0.28	26.0065	0.82	25.9986
0.8	24.9961	0.3	25.4192	0.8	25.1392	0.3	25.357	0.8	25.0133	0.3	25.3141	0.3	26.0094	0.8	26.0012
0.78	25.05	0.32	25.4051	0.78	25.1801	0.32	25.3272	0.78	25.0516	0.32	25.3466	0.32	26.0087	0.78	26.0098
0.76	25.0901	0.34	25.4078	0.76	25.1864	0.34	25.3451	0.76	25.0725	0.34	25.3348	0.34	26.0041	0.76	25.9937
0.74	25.1178	0.36	25.4043	0.74	25.202	0.36	25.3454	0.74	25.109	0.36	25.3121	0.36	25.9961	0.74	25.9931
0.72	25.1412	0.38	25.4021	0.72	25.2154	0.38	25.3493	0.72	25.1307	0.38	25.3028	0.38	25.9895	0.72	25.9734
0.7	25.1524	0.4	25.3943	0.7	25.2398	0.4	25.3458	0.7	25.1333	0.4	25.312	0.4	25.9773	0.7	25.9888
0.68	25.1705	0.42	25.3849	0.68	25.2561	0.42	25.3415	0.68	25.1461	0.42	25.3108	0.42	25.9933	0.68	25.9829
0.66	25.1747	0.44	25.3614	0.66	25.2586	0.44	25.3504	0.66	25.1629	0.44	25.2863	0.44	25.9985	0.66	25.9984
0.64	25.2001	0.46	25.3679	0.64	25.2715	0.46	25.35	0.64	25.1753	0.46	25.2809	0.46	26.0132	0.64	26.0029
0.62	25.2033	0.48	25.3586	0.62	25.2756	0.48	25.3331	0.62	25.1776	0.48	25.2818	0.48	26.0146	0.62	25.9977
0.6	25.2269	0.5	25.3606	0.6	25.2845	0.5	25.332	0.6	25.194	0.5	25.2736	0.5	26.0091	0.6	26.0147
0.58	25.2433	0.52	25.3547	0.58	25.3059	0.52	25.313	0.58	25.2173	0.52	25.2515	0.52	26.0162	0.58	26.0015
0.56	25.2624	0.54	25.3193	0.56	25.3324	0.54	25.3093	0.56	25.2246	0.54	25.2431	0.54	26.0043	0.56	26.0113
0.54	25.2677	0.56	25.3258	0.54	25.3429	0.56	25.2808	0.54	25.2613	0.56	25.234	0.56	26.0005	0.54	26.0138
0.52	25.2728	0.58	25.2926	0.52	25.3546	0.58	25.2667	0.52	25.2678	0.58	25.2346	0.58	25.9991	0.52	26.0066
0.5	25.2973	0.6	25.2981	0.5	25.3725	0.6	25.2899	0.5	25.2734	0.6	25.217	0.6	26.0032	0.5	26.0029
0.48	25.2951	0.62	25.28	0.48	25.4039	0.62	25.2813	0.48	25.2795	0.62	25.2157	0.62	25.9913	0.48	26.0063
0.46	25.2856	0.64	25.2684	0.46	25.3955	0.64	25.2483	0.46	25.2976	0.64	25.1985	0.64	25.9665	0.46	26.0037
0.44	25.281	0.66	25.2359	0.44	25.3912	0.66	25.2378	0.44	25.3157	0.66	25.1879	0.66	25.9629	0.44	26.034
0.42	25.3123	0.68	25.2399	0.42	25.3946	0.68	25.236	0.42	25.3042	0.68	25.1795	0.68	25.9796	0.42	26.0103
0.4	25.3094	0.7	25.2178	0.4	25.42	0.7	25.2082	0.4	25.3213	0.7	25.1715	0.7	25.9766	0.4	26.0143
0.38	25.3303	0.72	25.1872	0.38	25.4103	0.72	25.211	0.38	25.3397	0.72	25.1527	0.72	25.9745	0.38	26.0371
0.36	25.3597	0.74	25.1744	0.36	25.4112	0.74	25.1889	0.36	25.3636	0.74	25.1519	0.74	25.9553	0.36	26.0406
0.34	25.3769	0.76	25.1589	0.34	25.4353	0.76	25.167	0.34	25.3522	0.76	25.1489	0.76	25.9307	0.34	26.0349
0.32	25.3893	0.78	25.1173	0.32	25.4562	0.78	25.1532	0.32	25.3523	0.78	25.1256	0.78	25.9251	0.32	26.0307
0.3	25.3822	0.8	25.0608	0.3	25.4503	0.8	25.1207	0.3	25.3501	0.8	25.1101	0.8	25.9303	0.3	26.0396
0.28	25.3903	0.82	24.9797	0.28	25.4569	0.82	25.1032	0.28	25.3542	0.82	25.0651	0.82	25.926	0.28	26.0427
0.26	25.3933	0.84	24.9151	0.26	25.4741	0.84	25.0838	0.26	25.3594	0.84	25.0395	0.84	25.9196	0.26	26.0609
0.24	25.4039	0.86	24.8155	0.24	25.4838	0.86	25.0539	0.24	25.3756	0.86	25.0811	0.86	25.9253	0.24	26.0404
0.22	25.3854	0.88	24.6733	0.22	25.4964	0.88	25.0409	0.22	25.3822	0.88	25.0388	0.88	25.8939	0.22	26.0583
0.2	25.403	0.9	24.49	0.2	25.4793	0.9	25.0209	0.2	25.3922	0.9	24.9883	0.9	25.8482	0.2	26.0606
0.18	25.4154	0.92	24.2292	0.18	25.488	0.92	24.9684	0.18	25.4081	0.92	24.9509	0.92	25.8119	0.18	26.0641
0.16	25.4197	0.94	23.8218	0.16	25.5035	0.94	24.8701	0.16	25.4322	0.94	24.8939	0.94	25.7571	0.16	26.0743
0.14	25.4196	0.96	23.2039	0.14	25.5066	0.96	24.7704	0.14	25.4172	0.96	24.7859	0.96	25.6439	0.14	26.0543
0.12	25.4253	0.98	22.29	0.12	25.5252	0.98	24.6005	0.12	25.4222	0.98	24.6076	0.98	25.4648	0.12	26.048
0.1	25.435	1	20.8914	0.1	25.5507	1	24.2639	0.1	25.4478	1	24.3207	1	25.1247	0.1	26.0422
0.08	25.4458	1.02	18.7539	0.08	25.5351	1.02	23.7337	0.08	25.4384	1.02	23.8475	1.02	24.6068	0.08	26.0544
0.06	25.464	1.04	15.6576	0.06	25.5368	1.04	22.8441	0.06	25.4433	1.04	23.0801	1.04	23.784	0.06	26.0537
0.04	25.4527	1.06	11.0876	0.04	25.5754	1.06	21.3936	0.04	25.4404	1.06	21.8376	1.06	22.5149	0.04	26.0672
0.02	25.4638	1.08	4.90508	0.02	25.5491	1.08	19.1968	0.02	25.4438	1.08	19.9064	1.08	20.5633	0.02	26.06
0	25.4612	1.1	-2.99735	0	25.5519	1.1	16.2153	0	25.4542	1.1	17.0054	1.1	17.7192	0	26.0623
-0.02	25.4506	1.12	-12.5957	-0.02	25.5569	1.12	11.6212	-0.02	25.4609	1.12	13.1515	1.12	13.8191	-0.02	26.0529
-0.04	25.4849	1.14	-23.7383	-0.04	25.5605	1.14	5.61668	-0.04	25.4801	1.14	7.46754	1.14	8.6617	-0.04	26.0648
-0.06	25.4997	1.16	-36.2307	-0.06	25.5695	1.16	-1.89364	-0.06	25.4676	1.16	0.54245	1.16	2.19471	-0.06	26.0577
-0.08	25.4901	1.18	-49.8654	-0.08	25.5679	1.18	-10.8818	-0.08	25.4797	1.18	-8.26056	1.18	-5.56631	-0.08	26.0632
-0.1	25.497	1.2	-64.4557	-0.1	25.5807	1.2	-21.0729	-0.1	25.4978	1.2	-18.433	1.2	-14.491	-0.1	26.054
