# Supplementary material for: Perovskite solar cells with enhanced thermal fatigue resistance under extreme temperature cycling
Source: Nat Commun. 2026 Mar 9;17:3669. doi: 10.1038/s41467-026-70293-7 (PMC13100044; doi:10.1038/s41467-026-70293-7)
Supplement: Supplementary file 4 — Source Data [file 41467_2026_70293_MOESM4_ESM.zip › Figure 3c.xlsx]

## Sheet: Sheet1
Control				LA				DHLA				DMSLA
Voltage (V)	Current Density (mA cm-2)	Voltage (V)	Current Density (mA cm-2)	Voltage (V)	Current Density (mA cm-2)	Voltage (V)	Current Density (mA cm-2)	Voltage (V)	Current Density (mA cm-2)	Voltage (V)	Current Density (mA cm-2)	Voltage (V)	Current Density (mA cm-2)	Voltage (V)	Current Density (mA cm-2)
-0.1	26.5208	1.2	-37.8477	-0.1	25.7553	1.2	-60.0247	-0.1	25.7827	1.2	-63.6935	-0.1	26.4709	1.2	-38.7802
-0.08	26.4723	1.18	-30.7036	-0.08	25.7674	1.18	-31.4083	-0.08	25.8007	1.18	-33.1097	-0.08	26.4519	1.18	-15.9126
-0.06	26.4083	1.16	-21.3737	-0.06	25.7522	1.16	-9.76763	-0.06	25.7916	1.16	-10.4517	-0.06	26.4352	1.16	0.53589
-0.04	26.3271	1.14	-10.2651	-0.04	25.7337	1.14	3.65094	-0.04	25.7508	1.14	3.08238	-0.04	26.4277	1.14	9.62337
-0.02	26.2243	1.12	-0.05452	-0.02	25.7385	1.12	11.8057	-0.02	25.6962	1.12	11.278	-0.02	26.4285	1.12	15.7123
0	26.1188	1.1	8.00652	0	25.7678	1.1	17.1655	0	25.6577	1.1	16.7668	0	26.4384	1.1	19.7081
0.02	26.0174	1.08	13.6304	0.02	25.7889	1.08	20.5339	0.02	25.6454	1.08	20.2673	0.02	26.4409	1.08	22.1861
0.04	25.9442	1.06	17.5927	0.04	25.7941	1.06	22.658	0.04	25.6805	1.06	22.478	0.04	26.4291	1.06	23.7568
0.06	25.9112	1.04	20.2817	0.06	25.7757	1.04	23.9009	0.06	25.7174	1.04	23.7246	0.06	26.4033	1.04	24.6838
0.08	25.9138	1.02	22.2146	0.08	25.7416	1.02	24.6171	0.08	25.7439	1.02	24.4025	0.08	26.3651	1.02	25.2631
0.1	25.9552	1	23.5004	0.1	25.7096	1	25.0468	0.1	25.7432	1	24.8009	0.1	26.3294	1	25.6497
0.12	26.0003	0.98	24.3599	0.12	25.7045	0.98	25.316	0.12	25.7347	0.98	25.0876	0.12	26.319	0.98	25.8985
0.14	26.0365	0.96	24.8863	0.14	25.7133	0.96	25.4737	0.14	25.7274	0.96	25.3173	0.14	26.3439	0.96	26.0479
0.16	26.0325	0.94	25.2029	0.16	25.751	0.94	25.5709	0.16	25.7227	0.94	25.4784	0.16	26.3665	0.94	26.1394
0.18	26.0058	0.92	25.4003	0.18	25.7894	0.92	25.6192	0.18	25.728	0.92	25.5699	0.18	26.3736	0.92	26.1929
0.2	25.9784	0.9	25.5233	0.2	25.8367	0.9	25.6662	0.2	25.7366	0.9	25.6132	0.2	26.3722	0.9	26.2371
0.22	25.9478	0.88	25.6128	0.22	25.8503	0.88	25.6843	0.22	25.7463	0.88	25.6389	0.22	26.3751	0.88	26.2785
0.24	25.9026	0.86	25.6649	0.24	25.8365	0.86	25.6845	0.24	25.7468	0.86	25.6309	0.24	26.3634	0.86	26.3138
0.26	25.8516	0.84	25.7212	0.26	25.8018	0.84	25.6648	0.26	25.7077	0.84	25.6131	0.26	26.3466	0.84	26.3389
0.28	25.8129	0.82	25.7639	0.28	25.7719	0.82	25.6592	0.28	25.6622	0.82	25.6126	0.28	26.3021	0.82	26.3406
0.3	25.792	0.8	25.7892	0.3	25.7604	0.8	25.6659	0.3	25.6364	0.8	25.6505	0.3	26.2674	0.8	26.3244
0.32	25.7804	0.78	25.8285	0.32	25.7674	0.78	25.6676	0.32	25.6575	0.78	25.6817	0.32	26.2384	0.78	26.2944
0.34	25.7864	0.76	25.8601	0.34	25.7849	0.76	25.6544	0.34	25.694	0.76	25.6902	0.34	26.2564	0.76	26.2769
0.36	25.8129	0.74	25.8888	0.36	25.7839	0.74	25.647	0.36	25.7192	0.74	25.6737	0.36	26.2857	0.74	26.2841
0.38	25.8409	0.72	25.9164	0.38	25.7622	0.72	25.655	0.38	25.7374	0.72	25.6501	0.38	26.3023	0.72	26.3266
0.4	25.8504	0.7	25.9459	0.4	25.7584	0.7	25.6836	0.4	25.7367	0.7	25.6261	0.4	26.3068	0.7	26.3762
0.42	25.8442	0.68	25.9787	0.42	25.7718	0.68	25.7243	0.42	25.7155	0.68	25.5989	0.42	26.3083	0.68	26.3881
0.44	25.8298	0.66	25.9943	0.44	25.7943	0.66	25.7513	0.44	25.6694	0.66	25.5935	0.44	26.2979	0.66	26.3595
0.46	25.8095	0.64	26.024	0.46	25.7784	0.64	25.7766	0.46	25.6371	0.64	25.5971	0.46	26.2794	0.64	26.3005
0.48	25.7771	0.62	26.0688	0.48	25.7383	0.62	25.7796	0.48	25.6506	0.62	25.6045	0.48	26.2519	0.62	26.2798
0.5	25.7407	0.6	26.113	0.5	25.6919	0.6	25.7864	0.5	25.7039	0.6	25.6336	0.5	26.2241	0.6	26.3016
0.52	25.6992	0.58	26.1129	0.52	25.6538	0.58	25.7849	0.52	25.759	0.58	25.6623	0.52	26.2089	0.58	26.3554
0.54	25.6809	0.56	26.0853	0.54	25.6473	0.56	25.7837	0.54	25.7625	0.56	25.7135	0.54	26.2131	0.56	26.4073
0.56	25.6753	0.54	26.0553	0.56	25.6733	0.54	25.787	0.56	25.7147	0.54	25.7286	0.56	26.2488	0.54	26.4197
0.58	25.6817	0.52	26.0652	0.58	25.7279	0.52	25.7902	0.58	25.6611	0.52	25.7199	0.58	26.2808	0.52	26.3861
0.6	25.6675	0.5	26.0895	0.6	25.7649	0.5	25.7842	0.6	25.6318	0.5	25.681	0.6	26.2978	0.5	26.3235
0.62	25.6434	0.48	26.0888	0.62	25.7623	0.48	25.7678	0.62	25.6389	0.48	25.6513	0.62	26.3074	0.48	26.2836
0.64	25.6125	0.46	26.0835	0.64	25.7353	0.46	25.7462	0.64	25.6531	0.46	25.6511	0.64	26.298	0.46	26.291
0.66	25.5559	0.44	26.0932	0.66	25.7181	0.44	25.7338	0.66	25.6488	0.44	25.6722	0.66	26.2926	0.44	26.3143
0.68	25.4766	0.42	26.1352	0.68	25.707	0.42	25.7093	0.68	25.6318	0.42	25.7068	0.68	26.28	0.42	26.3331
0.7	25.4052	0.4	26.1793	0.7	25.6846	0.4	25.6809	0.7	25.6077	0.4	25.7294	0.7	26.2727	0.4	26.3377
0.72	25.3748	0.38	26.1968	0.72	25.6534	0.38	25.6631	0.72	25.6156	0.38	25.7392	0.72	26.2452	0.38	26.3213
0.74	25.3573	0.36	26.2003	0.74	25.6311	0.36	25.6856	0.74	25.6397	0.36	25.721	0.74	26.2106	0.36	26.2954
0.76	25.3455	0.34	26.1723	0.76	25.6335	0.34	25.7137	0.76	25.6544	0.34	25.6957	0.76	26.1847	0.34	26.2859
0.78	25.3328	0.32	26.1542	0.78	25.6443	0.32	25.7143	0.78	25.6586	0.32	25.6798	0.78	26.179	0.32	26.3157
0.8	25.3339	0.3	26.1487	0.8	25.6693	0.3	25.6992	0.8	25.6616	0.3	25.6812	0.8	26.1867	0.3	26.3606
0.82	25.3257	0.28	26.1883	0.82	25.6911	0.28	25.6973	0.82	25.6667	0.28	25.6954	0.82	26.2257	0.28	26.3808
0.84	25.2752	0.26	26.251	0.84	25.7178	0.26	25.742	0.84	25.6377	0.26	25.6929	0.84	26.2507	0.26	26.3744
0.86	25.1744	0.24	26.3151	0.86	25.7176	0.24	25.7812	0.86	25.5944	0.24	25.7077	0.86	26.2486	0.24	26.3636
0.88	25.0215	0.22	26.3467	0.88	25.681	0.22	25.8025	0.88	25.5498	0.22	25.7006	0.88	26.1838	0.22	26.3681
0.9	24.8219	0.2	26.3459	0.9	25.5945	0.2	25.7681	0.9	25.5218	0.2	25.7097	0.9	26.0939	0.2	26.3701
0.92	24.5397	0.18	26.3276	0.92	25.5104	0.18	25.7375	0.92	25.4765	0.18	25.7121	0.92	26.0019	0.18	26.3586
0.94	24.1484	0.16	26.3087	0.94	25.4236	0.16	25.7264	0.94	25.4083	0.16	25.7114	0.94	25.9199	0.16	26.35
0.96	23.5865	0.14	26.301	0.96	25.3292	0.14	25.7443	0.96	25.2924	0.14	25.6928	0.96	25.8234	0.14	26.3347
0.98	22.7841	0.12	26.3032	0.98	25.1691	0.12	25.7592	0.98	25.0868	0.12	25.6592	0.98	25.6662	0.12	26.3427
1	21.6279	0.1	26.3009	1	24.88	0.1	25.7749	1	24.6972	0.1	25.6333	1	25.3941	0.1	26.3524
1.02	19.9924	0.08	26.2925	1.02	24.3436	0.08	25.7792	1.02	24.0455	0.08	25.6277	1.02	24.973	0.08	26.3646
1.04	18.0537	0.06	26.2641	1.04	23.4197	0.06	25.7757	1.04	23.0524	0.06	25.6461	1.04	24.3242	0.06	26.3477
1.06	15.1864	0.04	26.2314	1.06	21.9304	0.04	25.7453	1.06	21.5571	0.04	25.6941	1.06	23.2857	0.04	26.3276
1.08	11.2558	0.02	26.2235	1.08	19.6071	0.02	25.7233	1.08	19.2296	0.02	25.7297	1.08	21.5927	0.02	26.3317
1.1	6.08886	0	26.2523	1.1	16.2071	0	25.7093	1.1	15.8292	0	25.7393	1.1	19.07	0	26.3509
1.12	-0.03875	-0.02	26.2883	1.12	10.8962	-0.02	25.7191	1.12	10.5217	-0.02	25.7333	1.12	15.0065	-0.02	26.36
1.14	-7.46933	-0.04	26.2959	1.14	3.19277	-0.04	25.7203	1.14	2.90859	-0.04	25.7181	1.14	9.27554	-0.04	26.3424
1.16	-17.0515	-0.06	26.2874	1.16	-7.09179	-0.06	25.7391	1.16	-7.1814	-0.06	25.7241	1.16	0.88888	-0.06	26.3084
1.18	-28.689	-0.08	26.3029	1.18	-20.2623	-0.08	25.7631	1.18	-19.9467	-0.08	25.7378	1.18	-9.87605	-0.08	26.2794
1.2	-41.6982	-0.1	26.3472	1.2	-35.4345	-0.1	25.8126	1.2	-34.5556	-0.1	25.7767	1.2	-22.5611	-0.1	26.2716
