# Supplementary material for: Perovskite solar cells with enhanced thermal fatigue resistance under extreme temperature cycling
Source: Nat Commun. 2026 Mar 9;17:3669. doi: 10.1038/s41467-026-70293-7 (PMC13100044; doi:10.1038/s41467-026-70293-7)
Supplement: Supplementary file 4 — Source Data [file 41467_2026_70293_MOESM4_ESM.zip › Figure 4e.xlsx]

## Sheet: Sheet1
Time	PCE (%)	PCE (%)
h
	Control	DMSLA
0	23.48	25.33
0.01667	22.4746	25.1776
0.03333	22.6778	25.2997
0.05	22.5091	25.1142
0.06667	22.5391	25.2478
0.08333	22.5744	25.3434
0.1	22.607	25.4345
0.11667	22.5744	25.5147
0.13333	22.6135	25.5446
0.15	22.5126	25.6213
0.16667	22.5744	25.3968
0.18333	22.646	25.4005
0.2	22.607	25.4205
0.21667	22.6723	25.4251
0.23333	22.5713	25.452
0.25	23.2041	25.452
0.26667	23.6082	25.4786
0.28333	23.6419	25.4741
0.3	23.6761	25.3361
0.31667	23.5496	25.3519
0.33333	23.6761	25.3638
0.35	23.6082	25.3819
0.36667	23.506	25.3819
0.38333	23.1658	25.4946
0.4	22.7049	25.3502
0.41667	22.6135	25.3502
0.43333	22.6358	25.3499
0.45	22.5785	25.3291
0.46667	22.6135	25.3066
0.48333	22.646	25.3813
0.5	22.6723	25.3552
0.51667	22.6112	25.334
0.53333	22.6396	25.4116
0.55	22.6723	25.4123
0.56667	22.6444	25.4386
0.58333	22.6723	25.4408
0.6	22.7049	25.4651
0.61667	22.6444	25.4651
0.63333	22.7112	25.4651
0.65	22.6723	25.4914
0.66667	22.6774	25.2278
0.68333	22.6444	25.2769
0.7	22.7104	25.2509
0.71667	22.6444	25.2542
0.73333	22.7003	25.3071
0.75	22.7701	25.3071
0.76667	22.6788	25.2806
0.78333	22.6681	25.3071
0.8	22.6444	25.3556
0.81667	22.6444	25.3551
0.83333	22.6723	25.3333
0.85	22.7049	25.3289
0.86667	22.6774	25.3569
0.88333	22.6445	25.3307
0.9	22.6788	25.3551
0.91667	22.6788	25.4355
0.93333	22.7115	25.4089
0.95	22.6709	25.3556
0.96667	22.7377	25.4355
0.98333	22.7115	25.4098
1	22.7771	25.4389
1.01667	22.7443	25.4098
1.03333	22.7771	25.2197
1.05	22.7115	25.2197
1.06667	22.7115	25.2197
1.08333	22.7115	25.2075
1.1	22.7034	25.2197
1.11667	22.7358	25.1173
1.13333	22.7771	25.2989
1.15	22.7682	25.2725
1.16667	22.7682	25.2429
1.18333	22.7443	25.3535
1.2	22.7682	25.2725
1.21667	22.7115	25.3387
1.23333	22.7682	25.2863
1.25	22.7443	25.3125
1.26667	22.7443	25.2457
1.28333	22.6053	25.2863
1.3	22.774	25.3651
1.31667	22.8331	25.3651
1.33333	22.7682	25.3055
1.35	22.7771	25.3913
1.36667	22.7771	25.4701
1.38333	22.8033	25.3913
1.4	22.7682	25.3913
1.41667	22.7408	25.3531
1.43333	22.6388	25.4694
1.45	22.7771	25.4157
1.46667	22.8099	25.3343
1.48333	22.8007	25.3468
1.5	22.8071	25.3458
1.51667	22.7771	25.2945
1.53333	22.7771	25.3986
1.55	22.774	25.4251
1.56667	22.7771	25.3458
1.58333	22.774	25.3468
1.6	22.8071	25.3986
1.61667	22.8754	25.3723
1.63333	22.8331	25.3758
1.65	22.8426	25.3986
1.66667	22.8754	25.3205
1.68333	22.8426	25.4251
1.7	22.8071	25.4517
1.71667	22.8099	25.4517
1.73333	22.8426	25.3899
1.75	22.8754	25.4251
1.76667	22.8426	25.4517
1.78333	22.8655	25.4251
1.8	22.8426	25.5045
1.81667	22.8426	25.4779
1.83333	22.8188	25.4223
1.85	22.8403	25.4851
1.86667	22.8754	25.4514
1.88333	22.8426	25.5045
1.9	22.8754	25.3986
1.91667	22.8754	25.4517
1.93333	22.8655	25.4166
1.95	22.9082	25.4434
1.96667	22.8099	25.5036
1.98333	22.8754	25.6632
2	22.8071	25.4434
2.01667	22.8426	25.531
2.03333	22.7408	25.4514
2.05	22.8007	25.5036
2.06667	22.7771	25.4969
2.08333	22.8007	25.531
2.1	22.8422	25.4701
2.11667	22.8754	25.5838
2.13333	22.8754	25.531
2.15	22.8754	25.5573
2.16667	22.8734	25.531
2.18333	22.868	25.6038
2.2	22.8353	25.6038
2.21667	22.868	25.5036
2.23333	22.8422	25.5821
2.25	22.9006	25.511
2.26667	22.8422	25.6367
2.28333	22.8293	25.6038
2.3	22.9332	25.5504
2.31667	22.8422	25.5236
2.33333	22.9006	25.5838
2.35	22.8741	25.6038
2.36667	22.9067	25.249
2.38333	22.9067	25.6306
2.4	22.9393	25.6367
2.41667	22.8741	25.5136
2.43333	22.9081	25.6038
2.45	22.9658	25.6038
2.46667	22.926	25.4569
2.48333	22.9411	25.5919
2.5	22.9081	25.6754
2.51667	22.9411	25.5971
2.53333	22.9658	25.5708
2.55	22.9411	25.673
2.56667	22.9658	25.6199
2.58333	22.9411	25.7471
2.6	22.8752	25.6199
2.61667	22.9984	25.6665
2.63333	22.926	25.7204
2.65	23.007	25.673
2.66667	22.9658	25.673
2.68333	22.9081	25.676
2.7	22.9411	25.6665
2.71667	22.9332	25.6665
2.73333	22.8443	25.6523
2.75	22.9393	25.676
2.76667	22.9984	25.7263
2.78333	22.9658	25.6997
2.8	22.9741	25.7286
2.81667	22.9583	25.7471
2.83333	23.0228	25.7471
2.85	23.0963	25.8058
2.86667	23.04	25.7471
2.88333	23.04	25.7793
2.9	23.0637	25.7471
2.91667	23.0637	25.7741
2.93333	23.007	25.8337
2.95	23.0963	25.8058
2.96667	23.04	25.7741
2.98333	23.0963	25.7528
3	22.9741	25.7471
3.01667	23.0228	25.8058
3.03333	23.04	25.8008
3.05	23.1059	25.8591
3.06667	23.1059	25.8326
3.08333	23.055	25.8591
3.1	23.0963	25.7817
3.11667	23.0637	25.1408
3.13333	23.0371	25.115
3.15	23.0637	25.1366
3.16667	23.0873	25.1666
3.18333	23.04	25.2184
3.2	23.0963	25.2442
3.21667	23.0963	25.2695
3.23333	23.1616	25.2442
3.25	23.0729	25.27
3.26667	23.0038	25.2148
3.28333	23.1022	25.241
3.3	23.0963	25.2148
3.31667	23.0696	25.241
3.33333	23.1289	25.2932
3.35	23.0873	25.2672
3.36667	23.0873	25.2184
3.38333	23.1059	25.2695
3.4	23.1518	25.2672
3.41667	23.0729	25.3475
3.43333	23.1289	25.2985
3.45	23.0873	25.2957
3.46667	23.0873	25.27
3.48333	23.1289	25.3217
3.5	23.0963	25.23
3.51667	23.0963	25.2932
3.53333	23.0873	25.3217
3.55	23.0729	25.3501
3.56667	23.1518	25.3475
3.58333	23.1195	25.3475
3.6	23.1289	25.4238
3.61667	23.1289	25.4019
3.63333	23.0371	25.3978
3.65	23.0676	25.3454
3.66667	23.1289	25.3207
3.68333	23.0637	25.4279
3.7	23.04	25.3716
3.71667	23.1616	25.4536
3.73333	23.1289	25.3475
3.75	23.1143	25.4279
3.76667	23.04	25.3716
3.78333	22.9702	25.4536
3.8	23.1466	25.3194
3.81667	23.0663	25.3716
3.83333	23.0963	25.4238
3.85	23.1289	25.3978
3.86667	23.04	25.3733
3.88333	23.1289	25.4238
3.9	23.1616	25.4501
3.91667	23.0873	25.4501
3.93333	23.0729	25.3716
3.95	23.0044	25.3978
3.96667	23.0311	25.4019
3.98333	23.0311	25.4279
4	23.0963	25.4238
4.01667	23.0311	25.4279
4.03333	23.0637	25.3978
4.05	23.0371	25.4238
4.06667	23.055	25.4501
4.08333	23.055	25.4238
4.1	23.1022	25.3978
4.11667	23.0228	25.3883
4.13333	23.055	25.3991
4.15	23.0637	25.3716
4.16667	23.007	25.3475
4.18333	22.9905	25.4238
4.2	23.0963	25.4279
4.21667	22.9984	25.3978
4.23333	23.0729	25.4761
4.25	23.007	25.4794
4.26667	23.0963	25.3883
4.28333	23.0729	25.3619
4.3	23.0729	25.3716
4.31667	23.0729	25.3357
4.33333	23.0311	25.3761
4.35	23.055	25.4251
4.36667	23.0311	25.3978
4.38333	23.04	25.3978
4.4	23.0637	25.5054
4.41667	23.04	25.4501
4.43333	23.1289	25.4536
4.45	23.0729	25.4761
4.46667	23.04	25.3978
4.48333	23.0963	25.4536
4.5	23.0637	25.4238
4.51667	22.9741	25.3978
4.53333	22.9741	25.3454
4.55	22.9984	25.3716
4.56667	23.007	25.4238
4.58333	22.9984	25.4279
4.6	22.9658	25.4761
4.61667	22.9583	25.4486
4.63333	22.926	25.4238
4.65	22.926	25.4238
4.66667	22.926	25.4251
4.68333	22.926	25.3978
4.7	22.9081	25.3978
4.71667	22.9006	25.4238
4.73333	22.9081	25.4251
4.75	22.9905	25.4501
4.76667	22.8752	25.3974
4.78333	22.9658	25.4501
4.8	22.9006	25.4536
4.81667	22.9332	25.4794
4.83333	22.9332	25.3619
4.85	22.9905	25.3991
4.86667	22.9658	25.3619
4.88333	22.9984	25.3883
4.9	22.9984	25.4536
4.91667	22.9905	25.4761
4.93333	23.0311	25.4761
4.95	22.9658	25.3991
4.96667	22.9081	25.4761
4.98333	22.9411	25.4238
5	22.9658	25.4238
5.01667	22.9658	25.4238
5.03333	22.926	25.4238
5.05	22.9658	25.4501
5.06667	22.9006	25.3978
5.08333	22.9332	25.4238
5.1	22.9658	25.4164
5.11667	22.8752	25.4536
5.13333	22.9658	25.4501
5.15	22.9006	25.4501
5.16667	22.8422	25.4501
5.18333	22.8741	25.4761
5.2	22.9984	25.4761
5.21667	22.9658	25.4148
5.23333	22.9332	25.4794
5.25	22.9583	25.4148
5.26667	22.8883	25.5023
5.28333	22.8422	25.5023
5.3	22.9332	25.4412
5.31667	22.9332	25.4536
5.33333	22.9332	25.4501
5.35	22.9067	25.4279
5.36667	22.9658	25.4238
5.38333	22.9905	25.3883
5.4	22.9658	25.3991
5.41667	22.9658	25.4238
5.43333	22.9583	25.4501
5.45	22.926	25.4761
5.46667	22.8938	25.5023
5.48333	22.926	25.4238
5.5	22.9006	25.4412
5.51667	22.9006	25.4536
5.53333	22.9658	25.5285
5.55	22.9332	25.4794
5.56667	22.9006	25.3978
5.58333	22.8616	25.4501
5.6	22.8422	25.4238
5.61667	22.8353	25.4761
5.63333	22.8761	25.4238
5.65	22.868	25.4238
5.66667	22.8883	25.4761
5.68333	22.8616	25.4501
5.7	22.868	25.5023
5.71667	22.8027	25.5054
5.73333	22.868	25.4761
5.75	22.8616	25.4501
5.76667	22.8293	25.4251
5.78333	22.7971	25.4761
5.8	22.7971	25.4536
5.81667	22.7701	25.5023
5.83333	22.7971	25.4501
5.85	22.8293	25.4761
5.86667	22.8293	25.4761
5.88333	22.8027	25.4501
5.9	22.8293	25.4501
5.91667	22.8353	25.4761
5.93333	22.8443	25.5807
5.95	22.8027	25.5312
5.96667	22.7971	25.494
5.98333	22.6774	25.5285
6	22.8353	25.5285
6.01667	22.7971	25.5023
6.03333	22.8027	25.4761
6.05	22.7971	25.5054
6.06667	22.8293	25.4412
6.08333	22.7648	25.4509
6.1	22.7701	25.4412
6.11667	22.7326	25.4501
6.13333	22.7971	25.4238
6.15	22.7003	25.4536
6.16667	22.5126	25.4251
6.18333	22.6036	25.5054
6.2	22.5069	25.4761
6.21667	22.5713	25.4761
6.23333	22.5069	25.4501
6.25	22.5571	25.4761
6.26667	22.4481	25.3991
6.28333	22.4933	25.4238
6.3	22.346	25.4501
6.31667	22.4614	25.4251
6.33333	22.3657	25.4761
6.35	22.2061	25.4761
6.36667	22.254	25.4148
6.38333	22.2856	25.4761
6.4	22.3338	25.4412
6.41667	22.254	25.4148
6.43333	22.3019	25.4412
6.45	22.1909	25.4501
6.46667	22.1441	25.4148
6.48333	22.1277	25.4238
6.5	22.0698	25.4238
6.51667	22.2274	25.4412
6.53333	22.2274	25.4238
6.55	22.0646	25.4238
6.56667	22.0067	25.4238
6.58333	22.0646	25.4148
6.6	22.1423	25.4509
6.61667	22.1013	25.4019
6.63333	22.0382	25.3619
6.65	22.1593	25.3978
6.66667	22.0962	25.3716
6.68333	22.0817	25.4501
6.7	22.1104	25.4283
6.71667	22.0785	25.4412
6.73333	22.0785	25.4279
6.75	22.1909	25.3978
6.76667	22.0877	25.3619
6.78333	22.1013	25.3619
6.8	22.1329	25.3978
6.81667	22.1013	25.3883
6.83333	22.1329	25.3978
6.85	22.0698	25.3475
6.86667	21.9569	25.3475
6.88333	21.991	25.3883
6.9	22.1013	25.3733
6.91667	22.0466	25.3475
6.93333	22.0147	25.3475
6.95	21.991	25.4148
6.96667	22.0962	25.3716
6.98333	22.0646	25.3619
7	22.7049	25.3454
7.01667	22.5701	25.3978
7.03333	22.6774	25.3093
7.05	22.7049	25.3716
7.06667	22.7104	25.3978
7.08333	22.7003	25.3883
7.1	22.7326	25.3357
7.11667	22.7049	25.3883
7.13333	22.6209	25.3978
7.15	22.7326	25.3093
7.16667	22.7003	25.3454
7.18333	22.6358	25.3978
7.2	22.6358	25.3991
7.21667	22.6444	25.4148
7.23333	22.646	25.3733
7.25	22.7049	25.4238
7.26667	22.6358	25.3978
7.28333	22.7049	25.3883
7.3	22.7049	25.4238
7.31667	22.6115	25.3454
7.33333	22.607	25.3716
7.35	22.4831	25.4238
7.36667	22.2489	25.3619
7.38333	22.1129	25.3454
7.4	22.1829	25.3619
7.41667	22.1522	25.2938
7.43333	22.2489	25.3454
7.45	22.2489	25.3217
7.46667	22.2061	25.3716
7.48333	22.1844	25.3454
7.5	22.2489	25.3357
7.51667	22.3134	25.3454
7.53333	22.3134	25.3093
7.55	22.3019	25.3357
7.56667	22.3134	25.2828
7.58333	22.3456	25.3619
7.6	22.2699	25.3716
7.61667	22.3019	25.3475
7.63333	22.1844	25.3217
7.65	22.1899	25.3194
7.66667	22.2699	25.2828
7.68333	22.2482	25.268
7.7	22.2699	25.268
7.71667	22.3134	25.2932
7.73333	22.255	25.3454
7.75	22.2812	25.2828
7.76667	22.2812	25.2828
7.78333	22.2482	25.3454
7.8	22.3134	25.3194
7.81667	22.3019	25.3194
7.83333	22.2812	25.3093
7.85	22.3338	25.3619
7.86667	22.2812	25.3357
7.88333	22.2167	25.3454
7.9	22.2812	25.4238
7.91667	22.2812	25.2932
7.93333	22.2699	25.2932
7.95	22.1643	25.2672
7.96667	22.2812	25.2828
7.98333	22.1573	25.3093
8	22.1522	25.3619
8.01667	22.1844	25.3357
8.03333	22.2489	25.2564
8.05	22.2699	25.2672
8.06667	22.3134	25.3194
8.08333	22.2381	25.27
8.1	22.3134	25.3215
8.11667	22.2699	25.3978
8.13333	22.2812	25.3454
8.15	22.2381	25.3454
8.16667	22.2699	25.3357
8.18333	22.3134	25.3454
8.2	22.2489	25.23
8.21667	22.2489	25.2036
8.23333	22.2489	25.2672
8.25	22.2812	25.2932
8.26667	22.2167	25.23
8.28333	22.3134	25.241
8.3	22.3019	25.2932
8.31667	22.3134	25.2036
8.33333	22.3338	25.3093
8.35	22.3338	25.2672
8.36667	22.3657	25.2828
8.38333	22.2812	25.2932
8.4	22.2489	25.3194
8.41667	22.2812	25.27
8.43333	22.3779	25.3454
8.45	22.2699	25.2932
8.46667	22.3779	25.3716
8.48333	22.2808	25.2828
8.5	22.3019	25.2442
8.51667	22.3657	25.2672
8.53333	22.3456	25.2036
8.55	22.3456	25.2828
8.56667	22.3338	25.2932
8.58333	22.2812	25.3716
8.6	22.2812	25.3093
8.61667	22.1829	25.3217
8.63333	22.2381	25.3454
8.65	22.2381	25.3093
8.66667	22.2812	25.3454
8.68333	22.2699	25.2932
8.7	22.3019	25.3194
8.71667	22.2155	25.3194
8.73333	22.2167	25.3093
8.75	22.2167	25.3217
8.76667	22.1844	25.3093
8.78333	22.2489	25.3716
8.8	22.2699	25.3454
8.81667	22.2061	25.3093
8.83333	22.1844	25.3716
8.85	22.1844	25.3173
8.86667	22.1844	25.2957
8.88333	22.2274	25.2828
8.9	22.2489	25.3093
8.91667	22.2489	25.2672
8.93333	22.2061	25.2564
8.95	22.2489	25.2828
8.96667	22.2699	25.3716
8.98333	22.2155	25.3093
9	22.3019	25.3357
9.01667	22.1593	25.3454
9.03333	22.1742	25.3194
9.05	22.2061	25.3093
9.06667	22.1742	25.2828
9.08333	22.0595	25.3194
9.1	22.0962	25.3093
9.11667	22.0555	25.2139
9.13333	22.0555	25.2828
9.15	22.0646	25.2672
9.16667	22.1329	25.2672
9.18333	22.0232	25.3093
9.2	22.1423	25.2828
9.21667	22.1104	25.2947
9.23333	22.0147	25.3716
9.25	22.0962	25.3194
9.26667	22.0382	25.3357
9.28333	22.1423	25.3093
9.3	22.0466	25.3357
9.31667	21.9881	25.3194
9.33333	22.0466	25.3357
9.35	22.0785	25.2139
9.36667	22.0147	25.2184
9.38333	22.0147	25.2828
9.4	22.0555	25.2932
9.41667	22.1104	25.241
9.43333	22.1329	25.2672
9.45	22.1104	25.23
9.46667	22.0466	25.3194
9.48333	22.2856	25.2564
9.5	22.3779	25.2932
9.51667	22.2819	25.3454
9.53333	22.3657	25.2828
9.55	22.2876	25.2672
9.56667	22.2819	25.2932
9.58333	22.3456	25.2184
9.6	22.3779	25.2828
9.61667	22.346	25.2672
9.63333	22.5091	25.2672
9.65	22.4746	25.2828
9.66667	22.4467	25.23
9.68333	22.4295	25.2672
9.7	22.5069	25.2932
9.71667	22.4746	25.3093
9.73333	22.3528	25.3357
9.75	22.4424	25.3454
9.76667	22.3456	25.2406
9.78333	22.3528	25.2932
9.8	22.4113	25.2828
9.81667	22.3338	25.2564
9.83333	22.4113	25.2672
9.85	22.4101	25.23
9.86667	22.3718	25.2036
9.88333	22.4101	25.2564
9.9	22.3456	25.2672
9.91667	22.3134	25.241
9.93333	22.3456	25.2828
9.95	22.2812	25.2932
9.96667	22.2482	25.2828
9.98333	22.2699	25.27
10	22.2489	25.3194
10.0167	22.3134	25.3093
10.0333	22.3338	25.2672
10.05	22.3019	25.241
10.0667	22.3134	25.2828
10.0833	22.3456	25.2672
10.1	22.2812	25.2564
10.1167	22.3787	25.2932
10.1333	22.4424	25.3093
10.15	22.4746	25.3194
10.1667	22.5091	25.3093
10.1833	22.4424	25.2828
10.2	22.4137	25.2442
10.2167	22.5069	25.2564
10.2333	22.4505	25.2932
10.25	22.4101	25.2828
10.2667	22.4137	25.2184
10.2833	22.4424	25.1924
10.3	22.4439	25.2148
10.3167	22.4424	25.1338
10.3333	22.3854	25.2672
10.35	22.3854	25.2564
10.3667	22.4439	25.3194
10.3833	22.3528	25.241
10.4	22.3787	25.2932
10.4167	22.418	25.1873
10.4333	22.4765	25.2564
10.45	22.4831	25.2932
10.4667	22.4439	25.23
10.4833	22.4101	25.2129
10.5	22.4439	25.2672
10.5167	22.4746	25.23
10.5333	22.3854	25.23
10.55	22.4424	25.241
10.5667	22.5091	25.1607
10.5833	22.3854	25.2564
10.6	22.3854	25.2672
10.6167	22.5456	25.2828
10.6333	22.5069	25.2672
10.65	22.5418	25.2932
10.6667	22.5785	25.2148
10.6833	22.5456	25.23
10.7	22.5483	25.2672
10.7167	22.5785	25.2148
10.7333	22.4447	25.2672
10.75	22.255	25.2932
10.7667	22.255	25.1924
10.7833	22.2489	25.2828
10.8	22.2159	25.2129
10.8167	22.2167	25.241
10.8333	22.183	25.23
10.85	22.2155	25.2564
10.8667	22.2489	25.2672
10.8833	22.2167	25.241
10.9	22.1899	25.2036
10.9167	22.1199	25.1672
10.9333	22.1503	25.23
10.95	22.0785	25.2672
10.9667	22.0921	25.2828
10.9833	22.0785	25.241
11	22.1177	25.23
11.0167	22.0182	25.23
11.0333	22.0877	25.2828
11.05	22.0877	25.1924
11.0667	22.0555	25.2828
11.0833	22.0595	25.1873
11.1	22.0555	25.2036
11.1167	21.9265	25.1118
11.1333	21.919	25.2932
11.15	21.8942	25.2148
11.1667	21.7545	25.23
11.1833	21.7653	25.2391
11.2	21.604	25.1873
11.2167	21.749	25.23
11.2333	21.7914	25.2564
11.25	21.7007	25.2672
11.2667	21.7595	25.2148
11.2833	21.7914	25.2564
11.3	21.7595	25.2036
11.3167	21.7914	25.1873
11.3333	21.7914	25.2036
11.35	21.6685	25.2148
11.3667	21.6284	25.2932
11.3833	21.6363	25.23
11.4	21.7595	25.2828
11.4167	21.8233	25.2148
11.4333	21.8297	25.1774
11.45	21.8552	25.1924
11.4667	21.7653	25.241
11.4833	21.8871	25.2828
11.5	21.8893	25.268
11.5167	21.6284	25.23
11.5333	21.6599	25.3194
11.55	22.1573	25.2036
11.5667	22.1829	25.3093
11.5833	22.0451	25.241
11.6	22.1829	25.2672
11.6167	22.1171	25.23
11.6333	22.1829	25.23
11.65	22.1503	25.23
11.6667	22.1829	25.2036
11.6833	22.1899	25.1924
11.7	22.0784	25.241
11.7167	22.1899	25.2036
11.7333	22.2155	25.23
11.75	22.1573	25.2932
11.7667	22.0921	25.2828
11.7833	22.183	25.23
11.8	22.183	25.2036
11.8167	22.0877	25.1408
11.8333	22.0555	25.1873
11.85	22.0841	25.2148
11.8667	22.0466	25.2406
11.8833	22.0511	25.2564
11.9	22.0466	25.2828
11.9167	22.0851	25.241
11.9333	22.0269	25.1873
11.95	22.0877	25.1774
11.9667	22.0232	25.2036
11.9833	22.0841	25.1873
12	22.1503	25.241
12.0167	22.0595	25.2036
12.0333	22.0877	25.2036
12.05	22.0851	25.1607
12.0667	22.0851	25.1666
12.0833	21.9852	25.2672
12.1	22.0269	25.2148
12.1167	21.9828	25.1873
12.1333	22.0555	25.1774
12.15	22.0595	25.1245
12.1667	22.0232	25.1774
12.1833	22.0269	25.2036
12.2	22.0198	25.1888
12.2167	22.0147	25.241
12.2333	21.991	25.1613
12.25	21.9587	25.1879
12.2667	21.9193	25.2148
12.2833	21.9944	25.2672
12.3	21.991	25.1509
12.3167	21.9618	25.2036
12.3333	21.9944	25.1873
12.35	22.0182	25.1509
12.3667	21.9944	25.1607
12.3833	21.9828	25.1607
12.4	21.991	25.3194
12.4167	21.9587	25.1666
12.4333	22.0232	25.085
12.45	22.0232	25.0539
12.4667	21.991	25.23
12.4833	21.991	25.2828
12.5	21.991	25.2148
12.5167	21.9587	25.2036
12.5333	21.9944	25.2148
12.55	21.9509	25.23
12.5667	21.9944	25.1338
12.5833	21.991	25.2139
12.6	21.991	25.1774
12.6167	21.919	25.2564
12.6333	21.991	25.23
12.65	21.9265	25.089
12.6667	21.919	25.0042
12.6833	21.9618	25.1626
12.7	21.9872	25.1774
12.7167	21.991	25.1774
12.7333	21.9509	25.23
12.75	21.991	25.1888
12.7667	21.9587	25.2036
12.7833	22.0269	25.241
12.8	21.9265	25.1509
12.8167	21.9249	25.1774
12.8333	22.0198	25.2036
12.85	21.9265	25.1408
12.8667	21.9265	25.1774
12.8833	21.8942	25.23
12.9	21.8864	25.0632
12.9167	21.9828	25.1366
12.9333	21.991	25.2148
12.95	21.8942	25.1104
12.9667	21.9265	25.1104
12.9833	21.9587	25.1774
13	21.991	25.2148
13.0167	21.9587	25.1072
13.0333	21.9587	25.0805
13.05	21.991	25.0805
13.0667	21.9265	25.1774
13.0833	21.9265	25.1408
13.1	21.9587	25.1626
13.1167	21.9509	25.1774
13.1333	21.991	25.2036
13.15	21.991	25.0805
13.1667	21.9265	25.1245
13.1833	21.9587	25.1072
13.2	21.991	25.0581
13.2167	21.9587	25.1104
13.2333	21.991	25.2148
13.25	21.9587	25.1072
13.2667	21.9509	25.1873
13.2833	21.919	25.1338
13.3	21.919	25.1607
13.3167	21.919	25.0539
13.3333	21.864	25.1509
13.35	21.9587	25.1509
13.3667	21.991	25.1626
13.3833	21.8966	25.1774
13.4	21.8966	25.1774
13.4167	21.9265	25.2036
13.4333	21.8893	25.2036
13.45	21.9265	25.1873
13.4667	21.8552	25.1873
13.4833	21.862	25.0452
13.5	21.862	25.1774
13.5167	21.8871	25.2036
13.5333	21.8942	25.1408
13.55	21.8942	25.0981
13.5667	21.991	25.2564
13.5833	21.9219	25.0273
13.6	21.919	25.1245
13.6167	21.8871	25.1338
13.6333	21.8491	25.1366
13.65	21.9509	25.2036
13.6667	21.9265	25.1774
13.6833	21.9587	25.1366
13.7	21.919	25.1245
13.7167	21.8942	25.0717
13.7333	21.9828	25.1366
13.75	21.9587	25.1072
13.7667	21.991	25.1245
13.7833	21.919	25.0805
13.8	22.0232	25.115
13.8167	21.9587	25.0632
13.8333	21.9587	25.1509
13.85	21.8966	25.0632
13.8667	21.9828	25.1509
13.8833	21.9546	25.2036
13.9	21.9509	25.1774
13.9167	21.9265	25.1366
13.9333	21.8893	25.1626
13.95	21.9509	25.1774
13.9667	21.919	25.1774
13.9833	21.9509	25.0981
14	21.9587	25.1774
14.0167	21.919	25.1509
14.0333	21.8552	25.1666
14.05	21.919	25.1774
14.0667	21.9265	25.1774
14.0833	21.8942	25.1104
14.1	21.919	25.1607
14.1167	21.8942	25.1873
14.1333	21.8871	25.2148
14.15	21.862	25.1509
14.1667	21.9509	25.1245
14.1833	21.8176	25.1366
14.2	21.9265	25.1338
14.2167	21.8871	25.0539
14.2333	21.862	25.0374
14.25	21.8552	25.1509
14.2667	21.8567	25.1072
14.2833	21.8552	25.0311
14.3	21.8233	25.1245
14.3167	21.8233	25.0539
14.3333	21.7914	25.1888
14.35	21.7975	25.0649
14.3667	21.786	25.241
14.3833	21.786	25.1245
14.4	21.7595	25.1509
14.4167	21.7975	25.1774
14.4333	21.8552	25.1509
14.45	21.8176	25.1104
14.4667	21.7914	25.0981
14.4833	21.7545	25.1626
14.5	21.7975	25.1366
14.5167	21.7975	25.1774
14.5333	21.8297	25.0374
14.55	21.7595	25.1072
14.5667	21.8233	25.1626
14.5833	21.8233	25.23
14.6	21.8233	25.1245
14.6167	21.8233	25.1085
14.6333	21.862	25.1509
14.65	21.786	25.0805
14.6667	21.7914	25.1338
14.6833	21.7914	25.1509
14.7	21.8233	25.0273
14.7167	21.6914	25.089
14.7333	21.7914	25.1888
14.75	21.8233	25.1774
14.7667	21.7914	25.1245
14.7833	21.7914	25.1509
14.8	21.6914	25.1607
14.8167	21.7653	25.1245
14.8333	21.7276	25.1104
14.85	21.7595	25.0309
14.8667	21.7595	25.0311
14.8833	21.6599	25.1245
14.9	21.7595	25.1104
14.9167	21.6957	25.1607
14.9333	21.6914	25.1366
14.95	21.6957	25.1072
14.9667	21.6957	25.0981
14.9833	21.604	25.1509
15	21.5653	25.1245
15.0167	21.6319	25.1774
15.0333	21.6957	25.1366
15.05	21.6638	25.0581
15.0667	21.604	25.0841
15.0833	21.723	25.0805
15.1	21.5395	25.0981
15.1167	21.6284	25.0841
15.1333	21.5969	25.1072
15.15	21.5969	25.0562
15.1667	21.6319	25.115
15.1833	21.6284	25.1072
15.2	21.5969	25.1104
15.2167	21.6599	25.1245
15.2333	21.5969	25.1245
15.25	21.5969	25.0562
15.2667	21.6599	25.1626
15.2833	21.5969	25.1245
15.3	21.6	25.1245
15.3167	21.568	25.0562
15.3333	21.6227	25.0717
15.35	21.6858	25.0717
15.3667	21.6284	25.0805
15.3833	21.6284	25.1245
15.4	21.6599	25.0981
15.4167	21.6599	25.0006
15.4333	21.6319	25.0841
15.45	21.4891	25.1626
15.4667	21.5653	25.1245
15.4833	21.568	25.1509
15.5	21.5515	25.0717
15.5167	21.502	25.1509
15.5333	21.5338	25.1509
15.55	21.6284	25.1245
15.5667	21.5515	25.0311
15.5833	21.5338	25.0717
15.6	21.5203	25.0374
15.6167	21.4707	25.0273
15.6333	21.4267	25.0981
15.65	21.3955	25.1366
15.6667	21.4095	25.1104
15.6833	21.4267	25.1245
15.7	21.3644	25.1245
15.7167	21.4723	25.0981
15.7333	21.4712	24.9772
15.75	21.3955	25.1509
15.7667	22.3134	25.1774
15.7833	22.2155	25.1245
15.8	22.2061	25.0805
15.8167	22.1199	25.1245
15.8333	22.1423	25.1245
15.85	22.0595	25.1245
15.8667	22.0466	25.1104
15.8833	21.9828	25.0717
15.9	21.6254	25.0841
15.9167	21.6139	25.0805
15.9333	21.4707	25.0805
15.95	21.4891	25.0981
15.9667	21.5637	25.004
15.9833	21.5042	25.1509
16	21.4758	25.0981
16.0167	21.4403	25.1072
16.0333	21.4579	25.1245
16.05	21.4579	25.1072
16.0667	21.528	25.0805
16.0833	21.4891	25.0825
16.1	21.4579	25.1245
16.1167	21.4403	25.0841
16.1333	21.4891	25.1072
16.15	21.6284	25.1509
16.1667	21.5653	25.0581
16.1833	21.5595	25.1104
16.2	21.6914	25.0042
16.2167	21.6563	25.1104
16.2333	21.6319	25.0981
16.25	21.6762	25.0841
16.2667	21.7074	25.1245
16.2833	21.6254	25.1509
16.3	21.7386	25.1085
16.3167	21.7698	25.1072
16.3333	21.8491	25.1104
16.35	21.8121	25.0805
16.3667	21.8322	25.0981
16.3833	21.7698	25.1509
16.4	21.786	25.1072
16.4167	21.7276	25.1245
16.4333	21.7595	25.1338
16.45	21.7276	25.0581
16.4667	21.8491	25.0273
16.4833	21.8871	25.0717
16.5	21.9437	25.0717
16.5167	21.9509	25.1245
16.5333	21.9509	25.1366
16.55	22.033	25.1245
16.5667	22.0015	25.1245
16.5833	21.9587	25.1509
16.6	21.9752	25.0539
16.6167	21.919	25.1245
16.6333	21.862	25.1072
16.65	21.9509	25.1509
16.6667	21.9437	25.0825
16.6833	22.0067	25.0805
16.7	22.0555	25.0539
16.7167	21.991	25.0814
16.7333	22.0382	25.0805
16.75	22.0698	25.0717
16.7667	22.0382	25.0581
16.7833	22.0466	25.0539
16.8	21.991	25.1104
16.8167	22.0382	25.0841
16.8333	21.9828	25.0539
16.85	21.9569	25.0273
16.8667	22.0147	25.0006
16.8833	22.0232	25.1607
16.9	22.0962	25.1072
16.9167	22.1423	25.1509
16.9333	22.0466	25.0311
16.95	22.0785	25.1509
16.9667	22.0555	25.0717
16.9833	22.0147	25.1347
17	22.1013	25.0539
17.0167	22.1277	25.1245
17.0333	22.1329	25.1245
17.05	22.1643	25.0805
17.0667	22.1742	25.0717
17.0833	22.0962	25.0717
17.1	22.1104	25.0841
17.1167	22.0646	25.0981
17.1333	22.1104	25.0374
17.15	22.0067	25.1245
17.1667	22.0193	25.1104
17.1833	21.991	25.0539
17.2	22.0785	25.0981
17.2167	22.0646	25.1509
17.2333	22.1277	25.1072
17.25	22.6012	25.1104
17.2667	22.4871	25.0981
17.2833	22.5427	25.1104
17.3	22.5117	25.1245
17.3167	22.3079	25.0717
17.3333	22.2489	25.0539
17.35	22.3317	25.0825
17.3667	22.3372	25.0562
17.3833	22.3666	25.0981
17.4	22.3892	25.1245
17.4167	22.2522	25.1245
17.4333	22.2742	25.0539
17.45	22.2785	25.0981
17.4667	22.2955	25.0717
17.4833	22.2732	25.0981
17.5	22.2665	25.0805
17.5167	22.3079	25.0805
17.5333	22.2955	25.1245
17.55	22.303	25.1774
17.5667	22.2742	25.0539
17.5833	22.2742	25.0981
17.6	22.2492	25.0981
17.6167	22.2621	25.0981
17.6333	22.2785	25.0452
17.65	22.2785	25.0981
17.6667	22.2455	25.0981
17.6833	22.303	25.0841
17.7	22.2742	25.0717
17.7167	22.2665	24.9858
17.7333	22.2955	25.0452
17.75	22.2742	25.1104
17.7667	22.2665	25.0805
17.7833	22.1794	25.1626
17.8	22.1794	25.1104
17.8167	22.204	25.0562
17.8333	22.1794	25.0981
17.85	22.1794	25.0539
17.8667	22.1305	25.0981
17.8833	22.188	25.1072
17.9	22.233	25.1245
17.9167	22.1611	25.1366
17.9333	22.1503	25.1104
17.95	22.1305	25.0981
17.9667	22.233	25.0539
17.9833	22.2084	25.0273
18	22.1794	25.1245
18.0167	22.2198	25.0539
18.0333	22.188	25.0981
18.05	22.188	25.0981
18.0667	22.2084	25.1509
18.0833	22.2374	25.0717
18.1	22.2621	25.0273
18.1167	22.1794	25.1245
18.1333	22.1305	25.0981
18.15	22.0923	25.1366
18.1667	22.0923	25.1245
18.1833	22.1503	25.1245
18.2	22.1794	25.1245
18.2167	22.204	25.1338
18.2333	22.1904	25.0841
18.25	22.1904	24.974
18.2667	22.1018	25.0981
18.2833	22.2374	25.1245
18.3	22.2168	25.1245
18.3167	22.2084	25.0981
18.3333	22.2374	24.9858
18.35	22.188	25.0717
18.3667	22.1503	25.0981
18.3833	22.1213	25.1104
18.4	22.2084	25.0825
18.4167	22.1503	25.1774
18.4333	22.2492	25.1245
18.45	22.188	25.0717
18.4667	22.2374	25.0717
18.4833	22.1904	25.0981
18.5	22.1794	25.0981
18.5167	22.1427	25.1888
18.5333	22.1611	25.1245
18.55	22.1503	25.1338
18.5667	22.2084	25.1774
18.5833	22.2084	25.0805
18.6	22.2374	25.0981
18.6167	22.188	25.0273
18.6333	22.3202	25.0717
18.65	22.204	25.1245
18.6667	22.2374	25.0805
18.6833	22.1904	25.1347
18.7	22.2198	25.1774
18.7167	22.1904	25.1509
18.7333	22.2492	25.0841
18.75	22.2084	25.0981
18.7667	22.2492	25.1072
18.7833	22.2492	25.1338
18.8	22.2374	25.1245
18.8167	22.1593	25.1509
18.8333	22.113	25.1072
18.85	22.1503	25.1509
18.8667	22.1024	25.0042
18.8833	22.2084	25.1245
18.9	22.2612	25.1104
18.9167	22.2665	25.1245
18.9333	22.3079	25.1774
18.95	22.2374	25.1509
18.9667	22.1749	25.1245
18.9833	22.1018	25.0632
19	22.2198	25.1245
19.0167	22.113	25.1774
19.0333	22.0834	25.1774
19.05	22.1904	25.1888
19.0667	22.2198	25.1607
19.0833	22.202	25.1774
19.1	22.1904	25.1072
19.1167	22.1794	25.1338
19.1333	22.1904	25.1509
19.15	22.1904	25.1509
19.1667	22.0443	25.1774
19.1833	22.204	25.0981
19.2	22.2492	25.1607
19.2167	22.2665	25.241
19.2333	22.2612	25.0805
19.25	22.2168	25.1245
19.2667	22.2492	25.1072
19.2833	22.1794	25.1607
19.3	22.2198	25.2564
19.3167	22.1723	25.1607
19.3333	22.1503	25.1774
19.35	22.0156	25.23
19.3667	22.1904	25.1161
19.3833	22.1904	25.2139
19.4	22.1794	25.2828
19.4167	22.233	25.1366
19.4333	22.2492	25.1888
19.45	22.2785	25.23
19.4667	22.1794	25.1774
19.4833	22.1904	25.2036
19.5	22.2084	25.1774
19.5167	22.1503	25.2036
19.5333	22.1503	25.2129
19.55	22.1305	25.23
19.5667	22.1213	25.2148
19.5833	22.1075	25.1338
19.6	22.1723	25.1408
19.6167	22.202	25.2564
19.6333	22.2492	25.1873
19.65	22.2198	25.2564
19.6667	22.2084	25.241
19.6833	22.2198	25.2036
19.7	22.1305	25.1774
19.7167	22.2198	25.2672
19.7333	22.1611	25.241
19.75	22.1024	25.23
19.7667	22.0342	25.2414
19.7833	22.1318	25.2564
19.8	22.1611	25.2672
19.8167	22.1794	25.3454
19.8333	22.188	25.2828
19.85	22.188	25.2139
19.8667	22.2785	25.1774
19.8833	22.202	25.2672
19.9	22.1305	25.2564
19.9167	22.1503	25.2564
19.9333	22.1904	25.2932
19.95	22.0443	25.2406
19.9667	22.1794	25.2139
19.9833	22.1611	25.2564
20	22.2316	25.241
20.0167	22.1904	25.2036
20.0333	22.1904	25.23
20.05	22.2374	25.2564
20.0667	22.1723	25.2036
20.0833	22.1749	25.0981
20.1	22.2198	25.23
20.1167	22.2084	25.1626
20.1333	22.1794	25.2672
20.15	22.202	25.23
20.1667	22.2084	25.2947
20.1833	22.2492	25.2564
20.2	22.2084	25.1509
20.2167	22.2612	25.2947
20.2333	22.1611	25.2564
20.25	22.204	25.2406
20.2667	22.2492	25.23
20.2833	22.1018	25.2672
20.3	22.2612	25.1666
20.3167	22.2316	25.1509
20.3333	22.1749	25.3093
20.35	22.2492	25.23
20.3667	22.1503	25.2036
20.3833	22.1611	25.2406
20.4	22.2374	25.2139
20.4167	22.1723	25.2564
20.4333	22.2785	25.2148
20.45	22.3079	25.2406
20.4667	22.2742	25.1873
20.4833	22.2909	25.1607
20.5	22.3245	25.2139
20.5167	22.2909	25.2139
20.5333	22.3079	25.2564
20.55	22.3372	25.2148
20.5667	22.2084	25.1338
20.5833	22.2541	25.1928
20.6	22.3372	25.23
20.6167	22.2374	25.2828
20.6333	22.2785	25.2672
20.65	22.2374	25.2828
20.6667	22.3372	25.2564
20.6833	22.2374	25.2148
20.7	22.3079	25.2672
20.7167	22.3536	25.2672
20.7333	22.3536	25.115
20.75	22.3536	25.2406
20.7667	22.2612	25.3093
20.7833	22.3079	25.4238
20.8	22.3372	25.2828
20.8167	22.3666	25.1879
20.8333	22.3372	25.241
20.85	22.2955	25.2932
20.8667	22.3666	25.2036
20.8833	22.3079	25.2564
20.9	22.3666	25.3357
20.9167	22.3372	25.2672
20.9333	22.2912	25.3619
20.95	22.3666	25.27
20.9667	22.3372	25.1873
20.9833	22.3202	25.2139
21	22.4253	25.2828
21.0167	22.3372	25.3194
21.0333	22.3372	25.2564
21.05	22.3372	25.2672
21.0667	22.3079	25.1873
21.0833	22.2909	25.2564
21.1	22.3202	25.2442
21.1167	22.2084	25.1408
21.1333	22.2374	25.2828
21.15	22.2374	25.3093
21.1667	22.2834	25.1873
21.1833	22.1723	25.4412
21.2	22.2492	25.3205
21.2167	22.3959	25.3093
21.2333	22.3783	25.2932
21.25	22.3666	25.2828
21.2667	22.2955	25.2564
21.2833	22.3372	25.3357
21.3	22.3079	25.3471
21.3167	22.3079	25.3357
21.3333	22.2785	25.2828
21.35	22.3666	25.2442
21.3667	22.2955	25.3093
21.3833	22.2955	25.2672
21.4	22.3245	25.2828
21.4167	22.3205	25.2139
21.4333	22.3205	25.3619
21.45	22.2955	25.3357
21.4667	22.3245	25.2932
21.4833	22.3202	25.2442
21.5	22.3079	25.3205
21.5167	22.2955	25.3205
21.5333	22.3245	25.3217
21.55	22.2084	25.4238
21.5667	22.2742	25.4501
21.5833	22.3372	25.4238
21.6	22.3372	25.3978
21.6167	22.4074	25.4148
21.6333	22.2665	25.3978
21.65	22.2492	25.4238
21.6667	22.2374	25.3619
21.6833	22.3245	25.3716
21.7	22.2665	25.3748
21.7167	22.3079	25.3619
21.7333	22.2912	25.4148
21.75	22.3666	25.4412
21.7667	22.3372	25.4148
21.7833	22.3245	25.4549
21.8	22.2912	25.4412
21.8167	22.2955	25.4676
21.8333	22.2955	25.4238
21.85	22.2665	25.4148
21.8667	22.1385	25.4238
21.8833	22.2909	25.3217
21.9	22.2912	25.4238
21.9167	22.2665	25.4412
21.9333	22.2909	25.4412
21.95	22.2198	25.4676
21.9667	22.204	25.4238
21.9833	22.204	25.494
22	22.2665	25.5204
22.0167	22.2455	25.4412
22.0333	22.1794	25.5285
22.05	22.2198	25.494
22.0667	22.2492	25.4676
22.0833	22.1794	25.427
22.1	22.2316	25.5204
22.1167	22.1723	25.5545
22.1333	22.1723	25.5617
22.15	22.1503	25.4509
22.1667	22.1611	25.5204
22.1833	22.1018	25.5466
22.2	22.1794	25.5285
22.2167	22.1611	25.494
22.2333	22.2785	25.4676
22.25	22.3079	25.4761
22.2667	22.3079	25.4805
22.2833	22.2621	25.5023
22.3	22.3372	25.5023
22.3167	22.2785	25.5082
22.3333	22.2612	25.4539
22.35	22.1593	25.4501
22.3667	22.2198	25.5023
22.3833	22.2492	25.4082
22.4	22.2492	25.4412
22.4167	22.2316	25.4412
22.4333	22.202	25.4761
22.45	22.2084	25.5023
22.4667	22.2621	25.494
22.4833	22.2084	25.5285
22.5	22.204	25.4761
22.5167	22.1495	25.5466
22.5333	22.2785	25.4761
22.55	22.2492	25.5545
22.5667	22.1904	25.5545
22.5833	22.1661	25.5545
22.6	22.2621	25.5466
22.6167	22.1427	25.494
22.6333	22.1503	25.4761
22.65	22.2198	25.5204
22.6667	22.1611	25.5285
22.6833	22.2198	25.5348
22.7	22.1503	25.5731
22.7167	22.1503	25.6069
22.7333	22.2665	25.6259
22.75	22.2374	25.5466
22.7667	22.2665	25.5204
22.7833	22.3079	25.5731
22.8	22.2316	25.5731
22.8167	22.2665	25.5466
22.8333	22.2785	25.5466
22.85	22.2198	25.5204
22.8667	22.1794	25.5466
22.8833	22.2374	25.5731
22.9	22.1427	25.6069
22.9167	22.1018	25.6088
22.9333	22.1904	25.6259
22.95	22.1503	25.6329
22.9667	22.1213	25.6807
22.9833	22.2084	25.5995
23	22.2492	25.5995
23.0167	22.3079	25.5543
23.0333	22.2374	25.5731
23.05	22.1305	25.5283
23.0667	22.1794	25.6069
23.0833	22.1904	25.6259
23.1	22.1459	25.6259
23.1167	22.1611	25.6329
23.1333	22.1427	25.6788
23.15	22.2492	25.6851
23.1667	22.0923	25.695
23.1833	22.0443	25.6851
23.2	22.1611	25.695
23.2167	22.1723	25.7052
23.2333	22.1723	25.6851
23.25	22.2785	25.6851
23.2667	22.2492	25.7052
23.2833	22.3079	25.7375
23.3	22.2492	25.6851
23.3167	22.1434	25.7113
23.3333	22.1018	25.6523
23.35	22.1503	25.6149
23.3667	22.1018	25.7335
23.3833	22.1904	25.6259
23.4	22.1503	25.6788
23.4167	22.1723	25.6259
23.4333	22.0923	25.6851
23.45	22.1318	25.7216
23.4667	22.1213	25.8037
23.4833	22.1723	25.6513
23.5	22.1503	25.6513
23.5167	22.2198	25.6161
23.5333	22.2492	25.6864
23.55	22.1611	25.5809
23.5667	22.2492	25.7417
23.5833	22.1723	25.7216
23.6	22.0834	25.7216
23.6167	22.1503	25.7223
23.6333	22.073	25.5825
23.65	22.2198	25.792
23.6667	22.2198	25.8893
23.6833	22.0633	25.6513
23.7	22.1611	25.2876
23.7167	22.1213	25.7568
23.7333	22.113	25.0855
23.75	22.2198	25.5437
23.7667	22.2665	25.7032
23.7833	22.1794	25.7899
23.8	22.202	25.8624
23.8167	22.2492	24.6241
23.8333	22.2198	25.7173
23.85	22.1459	25.6397
23.8667	22.0443	25.8295
23.8833	22.2198	25.9169
23.9	22.1213	25.7654
23.9167	22.1749	24.1623
23.9333	22.0156	25.9444
23.95	22.1611	25.6563
23.9667	22.0834	25.2139
23.9833	22.1318	25.5356
24	22.2492	24.8635
24.0167	22.2316	24.5913
24.0333	22.1794	24.5856
24.05	22.1794	25.6982
24.0667	22.1318	25.4994
24.0833	22.0834	25.5736
24.1	22.1318	25.6446
24.1167	22.0537	25.572
24.1333	22.073	25.6397
24.15	22.073	25.6396
24.1667	22.1318	24.9586
24.1833	22.0633	25.7568
24.2	22.073	25.709
24.2167	22.0877	25.6397
24.2333	22.1318	25.3331
24.25	22.1213	25.6581
24.2667	22.113	25.7758
24.2833	22.1318	25.9367
24.3	22.1904	25.837
24.3167	22.1459	25.9169
24.3333	22.0834	25.6581
24.35	22.1459	25.8626
24.3667	22.1168	25.8652
24.3833	22.073	25.8263
24.4	22.0537	25.7568
24.4167	22.0633	25.7938
24.4333	22.1024	25.5457
24.45	22.1611	25.8263
24.4667	22.0342	25.837
24.4833	22.0537	25.7568
24.5	22.0633	25.9327
24.5167	22.0443	25.792
24.5333	22.1904	25.7173
24.55	22.0156	25.681
24.5667	22.1427	25.0507
24.5833	22.1318	25.2642
24.6	22.0195	24.9065
24.6167	22.0342	25.3672
24.6333	21.9868	25.1893
24.65	21.9868	25.2933
24.6667	22.0052	25.3972
24.6833	22.0342	25.115
24.7	22.0143	25.2286
24.7167	22.0437	25.265
24.7333	21.9471	25.3346
24.75	22.0143	25.2586
24.7667	22.0143	25.3279
24.7833	22.073	25.265
24.8	22.113	24.3797
24.8167	22.1318	24.7716
24.8333	22.2198	25.4351
24.85	22.1904	25.2642
24.8667	22.1318	25.3681
24.8833	22.1024	25.229
24.9	22.0195	25.1864
24.9167	22.073	25.1864
24.9333	21.9945	25.2088
24.95	21.9471	25.2933
24.9667	21.9352	25.2222
24.9833	21.9762	25.2088
25	21.9945	24.2057
25.0167	21.9868	25.2642
25.0333	22.0052	24.9123
25.05	21.9471	25.0664
25.0667	22.0342	25.2642
25.0833	22.073	25.3718
25.1	22.073	25.1724
25.1167	22.1024	25.2994
25.1333	22.073	25.2814
25.15	22.0342	25.3293
25.1667	22.0587	25.4076
25.1833	21.9762	25.2508
25.2	22.0437	25.2451
25.2167	21.9581	24.5504
25.2333	21.9471	25.4016
25.25	22.0437	25.4319
25.2667	21.985	25.2451
25.2833	22.0537	25.0296
25.3	21.9022	25.3002
25.3167	21.9055	25.4319
25.3333	22.073	25.4049
25.35	22.0241	25.4012
25.3667	22.0437	25.1929
25.3833	22.1024	25.2579
25.4	21.9868	25.4076
25.4167	22.0296	25.4049
25.4333	22.073	25.4434
25.45	21.9471	25.4401
25.4667	21.8431	25.5105
25.4833	21.8891	25.4076
25.5	22.0296	25.3625
25.5167	21.9762	25.4049
25.5333	21.9556	25.4267
25.55	21.985	24.7342
25.5667	21.985	25.4753
25.5833	21.9762	25.3972
25.6	22.0437	25.3904
25.6167	21.985	25.336
25.6333	21.9471	25.3177
25.65	21.9581	25.4401
25.6667	21.8891	25.5823
25.6833	21.985	25.6051
25.7	21.9581	25.6055
25.7167	22.0052	25.5105
25.7333	22.0437	25.5011
25.75	21.985	25.2286
25.7667	21.9293	25.4571
25.7833	21.9471	25.3177
25.8	22.0437	25.4792
25.8167	21.8891	25.4723
25.8333	21.9556	24.8905
25.85	21.9055	25.4267
25.8667	21.9263	25.5794
25.8833	21.9556	25.6161
25.9	21.8431	25.6223
25.9167	21.9471	25.6161
25.9333	21.8891	25.5609
25.95	21.9263	25.5507
25.9667	21.9181	25.6152
25.9833	21.9424	25.7568
26	21.9263	25.2644
26.0167	21.802	24.8516
26.0333	21.8676	24.9656
26.05	21.8676	24.4005
26.0667	21.86	25.6161
26.0833	21.8891	25.6405
26.1	21.86	25.6446
26.1167	21.8969	25.5457
26.1333	21.9352	25.5865
26.15	21.8718	25.572
26.1667	21.8759	25.6513
26.1833	21.802	25.5105
26.2	21.8552	25.8272
26.2167	21.8143	25.813
26.2333	21.831	25.7568
26.25	21.8463	25.5507
26.2667	21.8089	25.6084
26.2833	21.8969	25.6446
26.3	21.7573	25.4686
26.3167	21.8463	25.7417
26.3333	21.9556	25.572
26.35	21.8144	25.6446
26.3667	21.8143	25.4008
26.3833	21.8382	25.6152
26.4	21.8969	25.6446
26.4167	21.6751	25.7216
26.4333	21.7795	25.7216
26.45	21.7502	25.5809
26.4667	21.8089	25.6581
26.4833	21.831	25.6736
26.5	21.8166	25.5088
26.5167	21.8089	25.6509
26.5333	21.8166	25.7783
26.55	21.8089	25.6736
26.5667	21.8676	25.6581
26.5833	21.802	25.5809
26.6	21.773	25.6509
26.6167	21.802	25.7296
26.6333	21.8166	25.2753
26.65	21.787	25.1929
26.6667	21.8382	25.2642
26.6833	21.802	24.7366
26.7	21.7502	24.7991
26.7167	21.739	25.3346
26.7333	21.7573	25.2994
26.75	21.6994	25.2286
26.7667	21.86	25.2933
26.7833	21.7569	25.3346
26.8	21.8382	25.1571
26.8167	21.802	24.5872
26.8333	21.8166	25.5865
26.85	21.8382	25.7173
26.8667	21.8089	24.9006
26.8833	21.7149	25.7536
26.9	21.8262	25.681
26.9167	21.698	25.7173
26.9333	21.7439	25.8975
26.95	21.7208	25.73
26.9667	21.7795	25.7669
26.9833	21.773	25.7938
27	21.787	25.8893
27.0167	21.8382	25.6847
27.0333	21.7573	24.9159
27.05	21.7281	25.912
27.0667	21.8969	25.8263
27.0833	21.8676	25.9327
27.1	21.773	25.7216
27.1167	21.7573	25.901
27.1333	21.7795	25.7223
27.15	21.6994	25.2933
27.1667	21.8382	25.9444
27.1833	21.773	25.8263
27.2	21.8382	25.901
27.2167	21.8089	25.9327
27.2333	21.7502	25.5357
27.25	21.8089	25.3346
27.2667	21.6859	25.1213
27.2833	21.8089	25.5358
27.3	21.8382	25.5034
27.3167	21.8089	25.4076
27.3333	21.8089	25.3815
27.35	21.7439	25.4076
27.3667	21.7208	25.3718
27.3833	21.8089	25.4401
27.4	21.7149	25.2814
27.4167	21.7439	25.2936
27.4333	21.7502	24.7716
27.45	21.7149	25.4401
27.4667	21.773	24.9424
27.4833	21.8382	25.2579
27.5	21.8089	25.4459
27.5167	21.8089	25.4665
27.5333	21.7149	25.3718
27.55	21.7277	25.4353
27.5667	21.7502	25.5105
27.5833	21.7149	25.6051
27.6	21.6568	25.4753
27.6167	21.6621	25.4353
27.6333	21.6994	25.5011
27.65	21.8382	25.3541
27.6667	21.6419	25.2139
27.6833	21.6419	25.1771
27.7	21.7502	25.5482
27.7167	21.7149	25.3698
27.7333	21.6859	25.4434
27.75	21.8089	25.4665
27.7667	21.7573	25.4792
27.7833	21.698	25.2936
27.8	21.773	25.1724
27.8167	21.7795	25.2814
27.8333	21.7439	25.5011
27.85	21.7502	25.6051
27.8667	21.7569	25.4665
27.8833	21.7149	24.9123
27.9	21.7281	25.2642
27.9167	21.7208	25.0988
27.9333	21.5701	25.5358
27.95	21.8089	25.3245
27.9667	21.6419	25.4459
27.9833	21.8382	25.6027
28	21.6994	25.4012
28.0167	21.8089	25.5704
28.0333	21.7281	24.4197
28.05	21.7149	25.3972
28.0667	21.6859	25.336
28.0833	21.7439	25.5823
28.1	21.7795	25.5358
28.1167	21.6859	25.336
28.1333	21.698	25.5011
28.15	21.698	25.4401
28.1667	21.698	25.2139
28.1833	21.6278	25.173
28.2	21.6915	25.4401
28.2167	21.7277	25.4792
28.2333	21.6859	25.6051
28.25	21.7795	25.2139
28.2667	21.6707	25.1213
28.2833	21.7439	24.9995
28.3	21.6568	25.229
28.3167	21.7208	24.9781
28.3333	21.7795	25.5105
28.35	21.7795	25.3293
28.3667	21.6132	25.5374
28.3833	21.7502	25.2451
28.4	21.6278	25.4434
28.4167	21.6132	25.4353
28.4333	21.6621	25.3279
28.45	21.6419	25.0901
28.4667	21.7795	24.9635
28.4833	21.6859	24.9291
28.5	21.6684	24.9551
28.5167	21.7502	24.9943
28.5333	21.5557	24.5956
28.55	21.6621	24.8051
28.5667	21.7502	25.2067
28.5833	21.6328	25.0436
28.6	21.7208	24.6769
28.6167	21.7502	24.9943
28.6333	21.7795	25.1713
28.65	21.6859	25.3458
28.6667	21.7208	25.1291
28.6833	21.6568	25.0931
28.7	21.5988	25.2775
28.7167	21.6915	25.0571
28.7333	21.6278	25.1713
28.75	21.7502	25.2192
28.7667	21.6621	25.2775
28.7833	21.5988	25.2067
28.8	21.6328	25.0436
28.8167	21.6621	25.1651
28.8333	21.6621	25.0436
28.85	21.6568	25.1169
28.8667	21.6859	25.2477
28.8833	21.698	24.9592
28.9	21.6915	25.3483
28.9167	21.7208	25.3371
28.9333	21.6859	25.2011
28.95	21.6621	25.3719
28.9667	21.5988	25.2421
28.9833	21.6915	25.2011
29	21.5845	24.7464
29.0167	21.6278	25.3129
29.0333	21.6859	25.2636
29.05	21.6034	25.3919
29.0667	21.6278	25.2371
29.0833	21.5988	24.8151
29.1	21.5845	25.3483
29.1167	21.6568	25.3023
29.1333	21.6915	25.2011
29.15	21.6328	25.1536
29.1667	21.6328	24.9891
29.1833	21.5845	25.428
29.2	21.5697	25.3129
29.2167	21.6278	25.2244
29.2333	21.6328	25.4531
29.25	21.5988	25.4836
29.2667	21.6568	25.4171
29.2833	21.5557	24.7446
29.3	21.5988	25.1169
29.3167	21.5845	24.8051
29.3333	21.5741	25.3893
29.35	21.5988	24.6036
29.3667	21.6384	25.4142
29.3833	21.6384	25.1169
29.4	21.6278	25.3198
29.4167	21.6278	25.3451
29.4333	21.5117	25.3275
29.45	21.5845	24.9491
29.4667	21.6034	25.3091
29.4833	21.6034	25.3811
29.5	21.6328	25.4971
29.5167	21.5988	25.4545
29.5333	21.5741	24.9943
29.55	21.6915	25.3003
29.5667	21.6915	25.2269
29.5833	21.6328	25.1536
29.6	21.6034	25.3129
29.6167	21.6328	25.2269
29.6333	21.5557	25.2192
29.65	21.6278	25.1713
29.6667	21.6621	25.0875
29.6833	21.5407	25.0211
29.7	21.5988	24.9943
29.7167	21.5988	24.9336
29.7333	21.5557	25.0297
29.75	21.6518	24.9131
29.7667	21.5988	24.8411
29.7833	21.5697	24.8602
29.8	21.6328	24.9891
29.8167	21.5407	24.9131
29.8333	21.4826	24.8969
29.85	21.6278	24.9235
29.8667	21.5741	24.9851
29.8833	21.5211	24.9336
29.9	21.5407	25.0651
29.9167	21.6328	25.0108
29.9333	21.5741	24.9336
29.95	21.5741	25.1631
29.9667	21.5117	24.9491
29.9833	21.5407	24.5824
30	21.6034	25.0211
30.0167	21.5795	25.0931
30.0333	21.5697	25.1034
30.05	21.5447	25.1713
30.0667	21.5447	25.1651
30.0833	21.5988	25.1941
30.1	21.5988	25.2067
30.1167	21.5117	25.0931
30.1333	21.609	25.1713
30.15	21.5447	24.9952
30.1667	21.6278	25.2327
30.1833	21.5741	25.0674
30.2	21.5697	25.2675
30.2167	21.4982	25.2116
30.2333	21.5407	25.2011
30.25	21.5117	24.9851
30.2667	21.6328	25.1845
30.2833	21.5407	25.1713
30.3	21.5795	25.2192
30.3167	21.6034	25.2775
30.3333	21.6278	25.2887
30.35	21.6328	25.0436
30.3667	21.4982	25.0436
30.3833	21.4982	25.2067
30.4	21.5407	24.7819
30.4167	21.6034	25.2282
30.4333	21.5447	25.1651
30.45	21.5697	25.2327
30.4667	21.5741	25.2775
30.4833	21.412	25.0436
30.5	21.4826	25.2775
30.5167	21.4407	25.2775
30.5333	21.527	25.2067
30.55	21.3427	25.2067
30.5667	21.4982	25.2116
30.5833	21.5407	25.1359
30.6	21.6034	25.1291
30.6167	21.5117	25.1005
30.6333	21.5447	25.1713
30.65	21.5407	25.0436
30.6667	21.5117	25.2775
30.6833	21.5447	24.1656
30.7	21.5117	25.0211
30.7167	21.5697	24.9851
30.7333	21.5447	25.1713
30.75	21.5211	24.6328
30.7667	21.4982	25.1291
30.7833	21.5447	25.3234
30.8	21.3996	25.2067
30.8167	21.4407	25.1005
30.8333	21.4982	24.7869
30.85	21.4826	25.1291
30.8667	21.4826	25.1713
30.8833	21.4695	25.1713
30.9	21.4624	25.0436
30.9167	21.5407	25.0211
30.9333	21.3833	24.9151
30.95	21.6034	25.0069
30.9667	21.5407	25.3451
30.9833	21.5407	25.2775
31	21.4536	25.2675
31.0167	21.412	25.3483
31.0333	21.5741	25.0571
31.05	21.5407	25.1902
31.0667	21.3833	25.2371
31.0833	21.4695	24.8602
31.1	21.4826	25.2371
31.1167	21.5407	25.3003
31.1333	21.4695	25.3023
31.15	21.4905	25.3306
31.1667	21.4826	25.2731
31.1833	21.6034	25.1536
31.2	21.5202	25.2965
31.2167	21.5447	25.3483
31.2333	21.5154	25.2477
31.25	21.4407	25.3129
31.2667	21.4982	25.0069
31.2833	21.4905	25.3483
31.3	21.5407	25.3719
31.3167	21.5697	25.3719
31.3333	21.4695	25.2011
31.35	21.486	24.7819
31.3667	21.5117	25.433
31.3833	21.4246	25.2269
31.4	21.5741	25.1545
31.4167	21.5117	25.2269
31.4333	21.5117	25.3811
31.45	21.5447	25.3736
31.4667	21.4536	24.9908
31.4833	21.5447	25.4103
31.5	21.5154	25.4545
31.5167	21.4826	25.3811
31.5333	21.4695	25.2291
31.55	21.4536	25.4545
31.5667	21.4695	25.3091
31.5833	21.5202	25.3736
31.6	21.412	25.5002
31.6167	21.5117	25.5002
31.6333	21.4312	25.4103
31.65	21.412	25.4641
31.6667	21.5447	25.5607
31.6833	21.4826	25.5962
31.7	21.3833	25.4641
31.7167	21.486	25.4103
31.7333	21.4407	25.2244
31.75	21.3427	25.4171
31.7667	21.5741	25.4836
31.7833	21.5117	25.4899
31.8	21.3833	25.1902
31.8167	21.4826	25.4891
31.8333	21.4826	25.5962
31.85	21.4566	25.4373
31.8667	21.4246	25.4531
31.8833	21.486	25.5251
31.9	21.5154	25.4469
31.9167	21.3833	25.3736
31.9333	21.4273	25.4891
31.95	21.5154	25.3129
31.9667	21.4331	25.5962
31.9833	21.4826	25.6503
32	21.5504	25.4469
32.0167	21.4826	25.4836
32.0333	21.4566	25.7887
32.05	21.4536	25.6762
32.0667	21.4536	25.1536
32.0833	21.5447	25.7411
32.1	21.4407	25.5644
32.1167	21.4695	25.5272
32.1333	21.3833	25.4452
32.15	21.4826	25.6805
32.1667	21.3954	25.7548
32.1833	21.4536	25.5611
32.2	21.4038	25.5251
32.2167	21.3665	25.2937
32.2333	21.4246	25.4971
32.25	21.4536	25.5936
32.2667	21.4826	25.8337
32.2833	21.412	25.7377
32.3	21.4246	25.7377
32.3167	21.4905	25.8085
32.3333	21.4483	25.775
32.35	21.4826	24.0738
32.3667	21.3545	25.7526
32.3833	21.4246	25.7377
32.4	21.4246	25.4469
32.4167	21.4905	25.4527
32.4333	21.4536	25.7403
32.45	21.4905	25.8085
32.4667	21.412	25.7887
32.4833	21.398	25.7771
32.5	21.3956	25.4891
32.5167	21.3143	25.7411
32.5333	21.4566	25.8131
32.55	21.3545	25.7769
32.5667	21.4312	25.7411
32.5833	21.398	25.7051
32.6	21.3258	25.6762
32.6167	21.5154	25.7731
32.6333	21.4246	25.7771
32.65	21.3665	25.0803
32.6667	21.3833	25.3915
32.6833	21.486	25.7526
32.7	21.3545	25.7411
32.7167	21.4273	25.7411
32.7333	21.4566	25.8502
32.75	21.4246	25.8969
32.7667	21.4536	25.8592
32.7833	21.4536	25.8085
32.8	21.412	25.7731
32.8167	21.486	25.4469
32.8333	21.4246	25.7023
32.85	21.5447	25.7036
32.8667	21.4407	25.3129
32.8833	21.4566	25.5644
32.9	21.3665	25.4103
32.9167	21.5447	25.4891
32.9333	21.2859	24.3393
32.95	21.398	25.1169
32.9667	21.398	24.7419
32.9833	21.412	25.7377
33	21.486	25.4899
33.0167	21.3385	25.8248
33.0333	21.3545	25.6669
33.05	21.4273	25.8793
33.0667	21.3545	25.7135
33.0833	21.4407	25.3382
33.1	21.3669	25.8131
33.1167	21.412	25.3166
33.1333	21.4246	25.7508
33.15	21.3833	25.7769
33.1667	21.3545	25.7023
33.1833	21.4566	25.6762
33.2	21.3833	25.9147
33.2167	21.3665	25.788
33.2333	21.3545	25.2269
33.25	21.398	25.6345
33.2667	21.3745	25.9834
[truncated: 42,310 more rows]
