# Supplementary material for: Perovskite solar cells with enhanced thermal fatigue resistance under extreme temperature cycling
Source: Nat Commun. 2026 Mar 9;17:3669. doi: 10.1038/s41467-026-70293-7 (PMC13100044; doi:10.1038/s41467-026-70293-7)
Supplement: Supplementary file 4 — Source Data [file 41467_2026_70293_MOESM4_ESM.zip › Figure 4b.xlsx]

## Sheet: Sheet1
Before thermal cycling																	After 16 cycles
Control				LA				DHLA				DMSLA					Control				LA				DHLA				DMSLA
Voltage (V)	Current density (mA cm^-1)	Voltage (V)	Current density (mA cm^-1)	Voltage (V)	Current density (mA cm^-1)	Voltage (V)	Current density (mA cm^-1)	Voltage (V)	Current density (mA cm^-1)	Voltage (V)	Current density (mA cm^-1)	Voltage (V)	Current density (mA cm^-1)	Voltage (V)	Current density (mA cm^-1)		Voltage (V)	Current density (mA cm^-1)	Voltage (V)	Current density (mA cm^-1)	Voltage (V)	Current density (mA cm^-1)	Voltage (V)	Current density (mA cm^-1)	Voltage (V)	Current density (mA cm^-1)	Voltage (V)	Current density (mA cm^-1)	Voltage (V)	Current density (mA cm^-1)	Voltage (V)	Current density (mA cm^-1)
-0.1	23.5524	1.2	-32.9549	-0.1	23.7822	1.2	-40.3143	-0.1	24.1486	1.2	-41.1735	-0.1	25.035	1.2	-31.9371		-0.1	21.881	1.2	-31.822	1.2	-37.2684	-0.1	21.306	-0.1	23.5643	1.2	-30.9863	-0.1	23.3234	1.2	-36.6537
-0.08	23.5568	1.18	-24.0151	-0.08	23.7775	1.18	-29.9837	-0.08	24.1458	1.18	-31.1003	-0.08	25.0534	1.18	-22.6362		-0.08	21.8558	1.18	-24.872	1.18	-29.3281	-0.08	21.2482	-0.08	23.5372	1.18	-23.0206	-0.08	23.3075	1.18	-27.9024
-0.06	23.531	1.16	-15.692	-0.06	23.7519	1.16	-20.3447	-0.06	24.1467	1.16	-21.6968	-0.06	25.0269	1.16	-14.038		-0.06	21.8275	1.16	-18.351	1.16	-21.96	-0.06	21.1863	-0.06	23.5021	1.16	-15.6291	-0.06	23.2734	1.16	-19.7159
-0.04	23.5274	1.14	-8.08498	-0.04	23.7565	1.14	-11.5043	-0.04	24.1418	1.14	-13.0712	-0.04	25.0164	1.14	-6.31812		-0.04	21.7831	1.14	-12.3324	1.14	-15.2776	-0.04	21.1307	-0.04	23.4892	1.14	-8.93112	-0.04	23.262	1.14	-12.1873
-0.02	23.4796	1.12	-1.27155	-0.02	23.7226	1.12	-3.58894	-0.02	24.1436	1.12	-5.25202	-0.02	25.0045	1.12	0.57721		-0.02	21.7671	1.12	-6.88322	1.12	-9.39957	-0.02	21.0654	-0.02	23.4643	1.12	-3.07814	-0.02	23.2531	1.12	-5.3635
0	23.4937	1.1	4.63962	0	23.7164	1.1	3.22789	0	24.1399	1.1	1.44866	0	24.9896	1.1	6.54384		0	21.7267	1.1	-2.05108	1.1	-4.30587	0	21.0154	0	23.4495	1.1	1.92915	0	23.2266	1.1	0.6559
0.02	23.5264	1.08	9.591	0.02	23.6908	1.08	8.86777	0.02	24.1142	1.08	7.07728	0.02	25.0132	1.08	11.4713		0.02	21.7036	1.08	2.11973	1.08	-0.16054	0.02	20.9502	0.02	23.4337	1.08	6.08237	0.02	23.2029	1.08	5.74355
0.04	23.5169	1.06	13.6036	0.04	23.6897	1.06	13.2362	0.04	24.0968	1.06	11.7279	0.04	25.0123	1.06	15.4534		0.04	21.6781	1.06	5.66826	1.06	3.31279	0.04	20.8776	0.04	23.3912	1.06	9.4151	0.04	23.2024	1.06	9.94444
0.06	23.4847	1.04	16.6568	0.06	23.6652	1.04	16.4598	0.06	24.0932	1.04	15.2606	0.06	25.0037	1.04	18.4563		0.06	21.659	1.04	8.58734	1.04	6.07354	0.06	20.8121	0.06	23.3712	1.04	12.0159	0.06	23.1903	1.04	13.2495
0.08	23.4709	1.02	18.8807	0.08	23.6761	1.02	18.689	0.08	24.0965	1.02	17.9223	0.08	24.9975	1.02	20.6471		0.08	21.6136	1.02	10.9494	1.02	8.23043	0.08	20.7419	0.08	23.3292	1.02	14.015	0.08	23.1622	1.02	15.7568
0.1	23.4697	1	20.4033	0.1	23.6666	1	20.1646	0.1	24.1182	1	19.8315	0.1	24.9985	1	22.177		0.1	21.5783	1	12.8309	1	9.90783	0.1	20.6817	0.1	23.2905	1	15.5194	0.1	23.1321	1	17.5673
0.12	23.4548	0.98	21.4097	0.12	23.6481	0.98	21.0918	0.12	24.1338	0.98	21.1627	0.12	24.9893	0.98	23.1736		0.12	21.5448	0.98	14.3061	0.98	11.1799	0.12	20.6245	0.12	23.2486	0.98	16.6727	0.12	23.1223	0.98	18.8611
0.14	23.4526	0.96	22.0846	0.14	23.6469	0.96	21.6822	0.14	24.1022	0.96	22.0711	0.14	24.9687	0.96	23.8104		0.14	21.5419	0.96	15.4671	0.96	12.2359	0.14	20.5623	0.14	23.2263	0.96	17.5679	0.14	23.1255	0.96	19.7865
0.16	23.4418	0.94	22.4968	0.16	23.6465	0.94	22.0737	0.16	24.0854	0.94	22.6706	0.16	24.9899	0.94	24.1849		0.16	21.5346	0.94	16.4005	0.94	13.0933	0.16	20.4906	0.16	23.1866	0.94	18.2577	0.16	23.1268	0.94	20.4358
0.18	23.4246	0.92	22.7456	0.18	23.6232	0.92	22.3284	0.18	24.0969	0.92	23.0348	0.18	24.9724	0.92	24.4093		0.18	21.4787	0.92	17.1458	0.92	13.7773	0.18	20.416	0.18	23.1484	0.92	18.8193	0.18	23.1219	0.92	20.9034
0.2	23.4324	0.9	22.885	0.2	23.5944	0.9	22.5071	0.2	24.0804	0.9	23.2796	0.2	24.9412	0.9	24.5638		0.2	21.4458	0.9	17.745	0.9	14.3601	0.2	20.3244	0.2	23.112	0.9	19.2759	0.2	23.0982	0.9	21.2823
0.22	23.4177	0.88	22.9899	0.22	23.6006	0.88	22.6378	0.22	24.065	0.88	23.4214	0.22	24.9503	0.88	24.6432		0.22	21.4302	0.88	18.2539	0.88	14.8502	0.22	20.2533	0.22	23.0635	0.88	19.6516	0.22	23.0695	0.88	21.5817
0.24	23.4397	0.86	23.0528	0.24	23.6036	0.86	22.7502	0.24	24.0675	0.86	23.536	0.24	24.9675	0.86	24.7195		0.24	21.4107	0.86	18.6496	0.86	15.2838	0.24	20.1697	0.24	23.013	0.86	19.9798	0.24	23.0335	0.86	21.7965
0.26	23.4483	0.84	23.1256	0.26	23.5863	0.84	22.8433	0.26	24.0581	0.84	23.6295	0.26	24.9685	0.84	24.7588		0.26	21.3719	0.84	18.9762	0.84	15.6574	0.26	20.1028	0.26	22.9665	0.84	20.2764	0.26	23.0424	0.84	21.9889
0.28	23.414	0.82	23.1617	0.28	23.565	0.82	22.9238	0.28	24.0564	0.82	23.6831	0.28	24.9681	0.82	24.8259		0.28	21.3478	0.82	19.2577	0.82	16.009	0.28	20.0104	0.28	22.9327	0.82	20.5299	0.28	23.0017	0.82	22.1359
0.3	23.3911	0.8	23.1914	0.3	23.5353	0.8	22.9717	0.3	24.0491	0.8	23.7411	0.3	24.96	0.8	24.8573		0.3	21.3028	0.8	19.5113	0.8	16.3146	0.3	19.9094	0.3	22.8785	0.8	20.7468	0.3	22.9637	0.8	22.2753
0.32	23.3886	0.78	23.2379	0.32	23.5155	0.78	23.0173	0.32	24.0329	0.78	23.7617	0.32	24.9491	0.78	24.8348		0.32	21.2694	0.78	19.7176	0.78	16.5953	0.32	19.8169	0.32	22.8188	0.78	20.9535	0.32	22.9451	0.78	22.386
0.34	23.389	0.76	23.2465	0.34	23.4945	0.76	23.0658	0.34	24.055	0.76	23.7876	0.34	24.952	0.76	24.8632		0.34	21.21	0.76	19.9142	0.76	16.8588	0.34	19.7314	0.34	22.7672	0.76	21.1304	0.34	22.9489	0.76	22.4934
0.36	23.4028	0.74	23.2633	0.36	23.4751	0.74	23.1248	0.36	24.0442	0.74	23.8237	0.36	24.9377	0.74	24.8507		0.36	21.1688	0.74	20.0588	0.74	17.0973	0.36	19.6172	0.36	22.7206	0.74	21.268	0.36	22.9228	0.74	22.5813
0.38	23.4062	0.72	23.2919	0.38	23.452	0.72	23.1486	0.38	23.9951	0.72	23.8392	0.38	24.936	0.72	24.8859		0.38	21.1388	0.72	20.1899	0.72	17.3165	0.38	19.5079	0.38	22.6603	0.72	21.4117	0.38	22.9045	0.72	22.6741
0.4	23.3872	0.7	23.3253	0.4	23.4457	0.7	23.1848	0.4	24.0059	0.7	23.8698	0.4	24.9367	0.7	24.8952		0.4	21.0886	0.7	20.3081	0.7	17.5329	0.4	19.3932	0.4	22.5842	0.7	21.5418	0.4	22.8643	0.7	22.7401
0.42	23.3825	0.68	23.3443	0.42	23.4	0.68	23.249	0.42	23.9994	0.68	23.8973	0.42	24.9067	0.68	24.9183		0.42	21.0601	0.68	20.4349	0.68	17.7207	0.42	19.2716	0.42	22.5071	0.68	21.6724	0.42	22.8526	0.68	22.8198
0.44	23.3724	0.66	23.3562	0.44	23.3799	0.66	23.2821	0.44	24.001	0.66	23.9011	0.44	24.8954	0.66	24.9234		0.44	21.0136	0.66	20.5435	0.66	17.9079	0.44	19.1419	0.44	22.4322	0.66	21.7808	0.44	22.8147	0.66	22.8788
0.46	23.374	0.64	23.3751	0.46	23.3736	0.64	23.3152	0.46	24.0022	0.64	23.9056	0.46	24.9112	0.64	24.929		0.46	20.9942	0.64	20.637	0.64	18.0923	0.46	19.0053	0.46	22.3446	0.64	21.8718	0.46	22.7875	0.64	22.9494
0.48	23.3474	0.62	23.3596	0.48	23.3444	0.62	23.338	0.48	23.9835	0.62	23.9232	0.48	24.899	0.62	24.9352		0.48	20.9409	0.62	20.7325	0.62	18.2589	0.48	18.8639	0.48	22.2605	0.62	21.9651	0.48	22.7426	0.62	22.9875
0.5	23.3185	0.6	23.3918	0.5	23.3139	0.6	23.3596	0.5	23.9702	0.6	23.9363	0.5	24.8978	0.6	24.9408		0.5	20.8726	0.6	20.7994	0.6	18.424	0.5	18.7119	0.5	22.16	0.6	22.0722	0.5	22.7003	0.6	23.0401
0.52	23.3157	0.58	23.3893	0.52	23.3011	0.58	23.3754	0.52	23.9559	0.58	23.9337	0.52	24.885	0.58	24.9438		0.52	20.7969	0.58	20.8726	0.58	18.5592	0.52	18.5603	0.52	22.061	0.58	22.1547	0.52	22.6654	0.58	23.1095
0.54	23.3081	0.56	23.4016	0.54	23.2876	0.56	23.4114	0.54	23.9404	0.56	23.9415	0.54	24.8865	0.56	24.9485		0.54	20.7762	0.56	20.9576	0.56	18.7075	0.54	18.3965	0.54	21.9795	0.56	22.2323	0.54	22.6283	0.56	23.1424
0.56	23.2657	0.54	23.4277	0.56	23.2404	0.54	23.4343	0.56	23.9196	0.54	23.9579	0.56	24.8786	0.54	24.9599		0.56	20.7084	0.54	21.0411	0.54	18.8481	0.56	18.2179	0.56	21.8679	0.54	22.3036	0.56	22.5948	0.54	23.2219
0.58	23.2349	0.52	23.4246	0.58	23.2085	0.52	23.4479	0.58	23.9075	0.52	23.9741	0.58	24.8364	0.52	24.9882		0.58	20.6261	0.52	21.1115	0.52	18.957	0.58	18.06	0.58	21.7514	0.52	22.3652	0.58	22.538	0.52	23.2443
0.6	23.2197	0.5	23.3986	0.6	23.1902	0.5	23.4683	0.6	23.9045	0.5	23.986	0.6	24.8383	0.5	25.0125		0.6	20.5337	0.5	21.1676	0.5	19.0776	0.6	17.8719	0.6	21.6379	0.5	22.4354	0.6	22.4821	0.5	23.3024
0.62	23.2242	0.48	23.4157	0.62	23.1496	0.48	23.4931	0.62	23.8925	0.48	23.959	0.62	24.8383	0.48	24.9954		0.62	20.4351	0.48	21.2249	0.48	19.1972	0.62	17.6748	0.62	21.4998	0.48	22.48	0.62	22.4078	0.48	23.326
0.64	23.1994	0.46	23.4519	0.64	23.0975	0.46	23.4984	0.64	23.8795	0.46	23.9559	0.64	24.8381	0.46	24.9973		0.64	20.3305	0.46	21.2484	0.46	19.3112	0.64	17.4648	0.64	21.3457	0.46	22.5252	0.64	22.3361	0.46	23.3292
0.66	23.1726	0.44	23.4678	0.66	23.0273	0.44	23.5145	0.66	23.8517	0.44	23.9697	0.66	24.8403	0.44	25.0019		0.66	20.2175	0.44	21.2887	0.44	19.427	0.66	17.2345	0.66	21.1717	0.44	22.5947	0.66	22.2385	0.44	23.3755
0.68	23.1656	0.42	23.4626	0.68	22.9851	0.42	23.5293	0.68	23.8204	0.42	23.985	0.68	24.8252	0.42	25.0293		0.68	20.0693	0.42	21.3354	0.42	19.5263	0.68	16.9748	0.68	20.968	0.42	22.6353	0.68	22.1377	0.42	23.4261
0.7	23.1605	0.4	23.4617	0.7	22.9242	0.4	23.5387	0.7	23.7933	0.4	23.9806	0.7	24.7875	0.4	25.0093		0.7	19.9102	0.4	21.3669	0.4	19.6151	0.7	16.6977	0.7	20.7637	0.4	22.6545	0.7	22.0307	0.4	23.461
0.72	23.1332	0.38	23.5058	0.72	22.8646	0.38	23.5624	0.72	23.751	0.38	23.9928	0.72	24.7615	0.38	24.9689		0.72	19.7493	0.38	21.4005	0.38	19.684	0.72	16.426	0.72	20.5247	0.38	22.7096	0.72	21.938	0.38	23.4893
0.74	23.0873	0.36	23.4991	0.74	22.8089	0.36	23.5534	0.74	23.7344	0.36	23.9876	0.74	24.7438	0.36	24.996		0.74	19.605	0.36	21.4462	0.36	19.7695	0.74	16.1108	0.74	20.2849	0.36	22.7437	0.74	21.8162	0.36	23.5161
0.76	23.0456	0.34	23.491	0.76	22.7169	0.34	23.6082	0.76	23.7178	0.34	23.9847	0.76	24.7403	0.34	25.0231		0.76	19.4471	0.34	21.4769	0.34	19.882	0.76	15.8013	0.76	20.0295	0.34	22.7992	0.76	21.6721	0.34	23.5491
0.78	23.018	0.32	23.4893	0.78	22.6097	0.32	23.6272	0.78	23.6996	0.32	24.0006	0.78	24.6879	0.32	24.9883		0.78	19.2684	0.32	21.5116	0.32	19.9826	0.78	15.4551	0.78	19.7365	0.32	22.8433	0.78	21.5546	0.32	23.5664
0.8	22.9855	0.3	23.5019	0.8	22.5111	0.3	23.6211	0.8	23.6424	0.3	23.9943	0.8	24.6785	0.3	24.9874		0.8	19.0921	0.3	21.5401	0.3	20.0797	0.8	15.1067	0.8	19.4472	0.3	22.8746	0.8	21.4382	0.3	23.5763
0.82	22.9304	0.28	23.496	0.82	22.411	0.28	23.6337	0.82	23.5843	0.28	23.9812	0.82	24.6617	0.28	25.0143		0.82	18.8844	0.28	21.5794	0.28	20.1353	0.82	14.7324	0.82	19.1268	0.28	22.9057	0.82	21.2864	0.28	23.5903
0.84	22.8637	0.26	23.5029	0.84	22.2864	0.26	23.6483	0.84	23.5279	0.26	23.9565	0.84	24.6211	0.26	25.0025		0.84	18.6643	0.26	21.6064	0.26	20.2159	0.84	14.332	0.84	18.7666	0.26	22.924	0.84	21.0996	0.26	23.6273
0.86	22.7976	0.24	23.5086	0.86	22.1225	0.24	23.6533	0.86	23.4097	0.24	23.9828	0.86	24.5531	0.24	25.001		0.86	18.4068	0.24	21.6325	0.24	20.2917	0.86	13.8885	0.86	18.3788	0.24	22.9531	0.86	20.8977	0.24	23.6465
0.88	22.7011	0.22	23.5163	0.88	21.9087	0.22	23.6755	0.88	23.2982	0.22	24.0251	0.88	24.4951	0.22	25.0262		0.88	18.0726	0.22	21.6409	0.22	20.3851	0.88	13.4061	0.88	17.9576	0.22	22.9741	0.88	20.6451	0.22	23.6602
0.9	22.5698	0.2	23.5315	0.9	21.6724	0.2	23.6959	0.9	23.1558	0.2	24.0458	0.9	24.3891	0.2	25.0067		0.9	17.6762	0.2	21.6677	0.2	20.453	0.9	12.8577	0.9	17.4984	0.2	22.9995	0.9	20.3075	0.2	23.6811
0.92	22.3965	0.18	23.5209	0.92	21.3594	0.18	23.6883	0.92	22.8979	0.18	24.0305	0.92	24.2359	0.18	24.9983		0.92	17.1805	0.18	21.7183	0.18	20.5201	0.92	12.2382	0.92	16.9611	0.18	23.0457	0.92	19.9038	0.18	23.6951
0.94	22.1626	0.16	23.523	0.94	20.914	0.16	23.7045	0.94	22.5101	0.16	24.02	0.94	23.9948	0.16	25.0185		0.94	16.5544	0.16	21.7314	0.16	20.5761	0.94	11.5086	0.94	16.3327	0.16	23.0775	0.94	19.4141	0.16	23.7175
0.96	21.8343	0.14	23.5387	0.96	20.2979	0.14	23.7344	0.96	21.9614	0.14	24.0127	0.96	23.6586	0.14	25.0287		0.96	15.7169	0.14	21.7508	0.14	20.6402	0.96	10.6572	0.96	15.608	0.14	23.0821	0.96	18.7448	0.14	23.7447
0.98	21.2623	0.12	23.5441	0.98	19.4849	0.12	23.7368	0.98	21.1326	0.12	24.0122	0.98	23.125	0.12	25.0367		0.98	14.6636	0.12	21.7646	0.12	20.6931	0.98	9.74413	0.98	14.7438	0.12	23.1184	0.98	17.8409	0.12	23.7602
1	20.3854	0.1	23.5508	1	18.3269	0.1	23.7397	1	19.9124	0.1	24.0109	1	22.2187	0.1	25.0359		1	13.2881	0.1	21.7905	0.1	20.7497	1	8.43546	1	13.6707	0.1	23.1441	1	16.6187	0.1	23.7629
1.02	19.0614	0.08	23.5418	1.02	16.6685	0.08	23.7226	1.02	18.1434	0.08	24.0291	1.02	20.8576	0.08	25.0412		1.02	11.5381	0.08	21.7866	0.08	20.8033	1.02	6.82704	1.02	12.329	0.08	23.1734	1.02	14.9597	0.08	23.7737
1.04	17.0445	0.06	23.5199	1.04	14.3166	0.06	23.7444	1.04	15.6381	0.06	24.0466	1.04	18.8276	0.06	25.0181		1.04	9.39258	0.06	21.801	0.06	20.8622	1.04	4.82305	1.04	10.6275	0.06	23.2109	1.04	12.7338	0.06	23.8019
1.06	14.1767	0.04	23.5353	1.06	11.0963	0.04	23.7831	1.06	12.2513	0.04	24.0519	1.06	15.9081	0.04	25.0301		1.06	6.60677	0.04	21.8108	0.04	20.9291	1.06	2.30627	1.06	8.56495	0.04	23.2124	1.06	9.90917	0.04	23.816
1.08	10.3001	0.02	23.5505	1.08	7.23064	0.02	23.8027	1.08	7.75042	0.02	24.0447	1.08	12.0232	0.02	25.0265		1.08	3.21321	0.02	21.8234	0.02	20.9738	1.08	-0.75202	1.08	5.65167	0.02	23.2324	1.08	6.07689	0.02	23.8155
1.1	5.36273	0	23.5582	1.1	1.81956	0	23.8086	1.1	2.18265	0	24.0567	1.1	7.13976	0	25.0294		1.1	-0.84493	0	21.8505	0	21.0117	1.1	-4.64555	1.1	2.01452	0	23.2449	1.1	1.3256	0	23.8104
1.12	-0.61704	-0.02	23.5677	1.12	-4.71314	-0.02	23.829	1.12	-4.48961	-0.02	24.0697	1.12	1.08928	-0.02	25.0388		1.12	-5.62004	-0.02	21.8576	-0.02	21.0605	1.12	-9.35979	1.12	-2.49791	-0.02	23.2811	1.12	-4.38329	-0.02	23.83
1.14	-7.54372	-0.04	23.5762	1.14	-12.2176	-0.04	23.8503	1.14	-12.2971	-0.04	24.0574	1.14	-5.90101	-0.04	25.0563		1.14	-11.0891	-0.04	21.8696	-0.04	21.1034	1.14	-14.9264	1.14	-7.9516	-0.04	23.3107	1.14	-11.0353	-0.04	23.8497
1.16	-15.2742	-0.06	23.5829	1.16	-20.8541	-0.06	23.8513	1.16	-20.973	-0.06	24.0568	1.16	-13.7496	-0.06	25.0576		1.16	-17.1679	-0.06	21.8856	-0.06	21.1338	1.16	-21.3469	1.16	-14.4333	-0.06	23.3314	1.16	-18.5648	-0.06	23.8688
1.18	-23.7108	-0.08	23.5703	1.18	-30.3341	-0.08	23.8293	1.18	-30.4925	-0.08	24.0535	1.18	-22.4342	-0.08	25.0601		1.18	-23.8345	-0.08	21.9014	-0.08	21.1888	1.18	-28.5784	1.18	-21.7505	-0.08	23.331	1.18	-26.8689	-0.08	23.9052
1.2	-32.7668	-0.1	23.5799	1.2	-40.5383	-0.1	23.8503	1.2	-40.7434	-0.1	24.0546	1.2	-31.7981	-0.1	25.0499		1.2	-31.0392	-0.1	21.912	-0.1	21.2299	1.2	-36.5595	1.2	-29.9123	-0.1	23.3373	1.2	-35.8665	-0.1	23.9099
