# Supplementary material for: Perovskite solar cells with enhanced thermal fatigue resistance under extreme temperature cycling
Source: Nat Commun. 2026 Mar 9;17:3669. doi: 10.1038/s41467-026-70293-7 (PMC13100044; doi:10.1038/s41467-026-70293-7)
Supplement: Supplementary file 4 — Source Data [file 41467_2026_70293_MOESM4_ESM.zip › Figure 4d.xlsx]

## Sheet: Sheet1
Control				DMSLA
Voltage (V)	Current density (mA cm^-1)	Voltage (V)	Current density (mA cm^-1)	Voltage (V)	Current density (mA cm^-1)	Voltage (V)	Current density (mA cm^-1)
-0.1	31.6384	1.2	-18.7508	-0.1	31.7883	1.2	-33.258
-0.08	31.6311	1.18	-4.85116	-0.08	31.6917	1.18	-20.0043
-0.06	31.6249	1.16	6.19586	-0.06	31.613	1.16	-9.29811
-0.04	31.6189	1.14	13.6806	-0.04	31.5541	1.14	-1.49221
-0.02	31.6114	1.12	19.2257	-0.02	31.5022	1.12	5.33392
0	31.6045	1.1	23.1333	0	31.4588	1.1	11.0696
0.02	31.5989	1.08	25.8217	0.02	31.4197	1.08	15.6442
0.04	31.5933	1.06	27.5851	0.04	31.387	1.06	19.2365
0.06	31.5868	1.04	28.7463	0.06	31.3555	1.04	21.996
0.08	31.5807	1.02	29.518	0.08	31.3303	1.02	24.1679
0.1	31.5754	1	30.0388	0.1	31.3085	1	25.7831
0.12	31.5711	0.98	30.3936	0.12	31.2895	0.98	26.9933
0.14	31.5664	0.96	30.6381	0.14	31.2706	0.96	27.9045
0.16	31.5605	0.94	30.808	0.16	31.2507	0.94	28.5942
0.18	31.5553	0.92	30.9267	0.18	31.2331	0.92	29.1183
0.2	31.5495	0.9	31.0092	0.2	31.2178	0.9	29.5225
0.22	31.545	0.88	31.0685	0.22	31.2048	0.88	29.8397
0.24	31.539	0.86	31.115	0.24	31.191	0.86	30.0908
0.26	31.5332	0.84	31.156	0.26	31.174	0.84	30.2878
0.28	31.5279	0.82	31.1909	0.28	31.1544	0.82	30.4401
0.3	31.5247	0.8	31.2213	0.3	31.1354	0.8	30.5546
0.32	31.5218	0.78	31.247	0.32	31.1216	0.78	30.6376
0.34	31.5178	0.76	31.271	0.34	31.1099	0.76	30.7006
0.36	31.5099	0.74	31.2947	0.36	31.0971	0.74	30.7492
0.38	31.5024	0.72	31.3183	0.38	31.0834	0.72	30.7908
0.4	31.4955	0.7	31.3402	0.4	31.0686	0.7	30.8292
0.42	31.4913	0.68	31.3582	0.42	31.0544	0.68	30.8657
0.44	31.4865	0.66	31.3745	0.44	31.0376	0.66	30.9004
0.46	31.4799	0.64	31.3871	0.46	31.0204	0.64	30.9288
0.48	31.4732	0.62	31.3971	0.48	31.0011	0.62	30.9517
0.5	31.4678	0.6	31.4018	0.5	30.9799	0.6	30.9704
0.52	31.4642	0.58	31.4045	0.52	30.955	0.58	30.9878
0.54	31.4587	0.56	31.4067	0.54	30.9307	0.56	31.0072
0.56	31.4506	0.54	31.4097	0.56	30.904	0.54	31.0245
0.58	31.4423	0.52	31.4144	0.58	30.8793	0.52	31.0377
0.6	31.4346	0.5	31.418	0.6	30.8522	0.5	31.048
0.62	31.4288	0.48	31.4207	0.62	30.8254	0.48	31.0577
0.64	31.4214	0.46	31.4215	0.64	30.8011	0.46	31.0711
0.66	31.4129	0.44	31.4252	0.66	30.7746	0.44	31.0863
0.68	31.4032	0.42	31.4303	0.68	30.748	0.42	31.1012
0.7	31.3941	0.4	31.4345	0.7	30.7156	0.4	31.1154
0.72	31.3855	0.38	31.4363	0.72	30.6814	0.38	31.1286
0.74	31.3742	0.36	31.4382	0.74	30.6382	0.36	31.1439
0.76	31.3591	0.34	31.4424	0.76	30.5843	0.34	31.1577
0.78	31.3426	0.32	31.4455	0.78	30.5124	0.32	31.1707
0.8	31.3249	0.3	31.4486	0.8	30.4205	0.3	31.1821
0.82	31.3039	0.28	31.4504	0.82	30.3015	0.28	31.1947
0.84	31.2754	0.26	31.4541	0.84	30.151	0.26	31.2051
0.86	31.2384	0.24	31.4583	0.86	29.9584	0.24	31.2136
0.88	31.1913	0.22	31.463	0.88	29.7107	0.22	31.2192
0.9	31.1294	0.2	31.4656	0.9	29.3933	0.2	31.2266
0.92	31.0424	0.18	31.4667	0.92	28.9846	0.18	31.2368
0.94	30.9163	0.16	31.4686	0.94	28.4506	0.16	31.2489
0.96	30.7343	0.14	31.4717	0.96	27.7555	0.14	31.26
0.98	30.4716	0.12	31.4749	0.98	26.8495	0.12	31.2687
1	30.089	0.1	31.4778	1	25.6769	0.1	31.2791
1.02	29.522	0.08	31.4799	1.02	24.151	0.08	31.2895
1.04	28.6747	0.06	31.4827	1.04	22.1546	0.06	31.2998
1.06	27.4029	0.04	31.486	1.06	19.5437	0.04	31.3066
1.08	25.4987	0.02	31.4895	1.08	16.2299	0.02	31.3133
1.1	22.6946	0	31.4914	1.1	11.9047	0	31.32
1.12	18.8254	-0.02	31.4928	1.12	6.48763	-0.02	31.3268
1.14	13.4437	-0.04	31.496	1.14	-0.28878	-0.04	31.3317
1.16	6.42766	-0.06	31.5001	1.16	-8.3372	-0.06	31.3348
1.18	-2.37954	-0.08	31.5038	1.18	-17.6473	-0.08	31.3391
1.2	-12.234	-0.1	31.5063	1.2	-27.7129	-0.1	31.3447
